# Supplementary material for: HINGE: long-read assembly achieves optimal repeat resolution
Source: Genome Res. 2017 May;27(5):747–56. doi: 10.1101/gr.216465.116 (PMC5411769; doi:10.1101/gr.216465.116)
Supplement: Supplemental Material [file supp_gr.216465.116_Supplemental_Source_Code.zip]

Archive with 151 entries (125 files):
- HINGE-master/.gitignore
- HINGE-master/.gitmodules
- HINGE-master/.travis.yml
- HINGE-master/CMakeLists.txt
- HINGE-master/demo/
- HINGE-master/demo/ecoli_demo/
- HINGE-master/demo/ecoli_demo/run.sh
- HINGE-master/demo/ecoli_demo/run_norevcomp.sh
- HINGE-master/demo/ecoli_nanopore/
- HINGE-master/demo/ecoli_nanopore/run.sh
- HINGE-master/demo/NCTC9657_demo/
- HINGE-master/demo/NCTC9657_demo/run.sh
- HINGE-master/demo/yeast_W303_demo/
- HINGE-master/demo/yeast_W303_demo/nominal.ini
- HINGE-master/demo/yeast_W303_demo/run.sh
- HINGE-master/docker/
- HINGE-master/docker/centos6/
- HINGE-master/docker/centos6/Dockerfile
- HINGE-master/docker/README.md
- HINGE-master/docker/ubuntu12/
- HINGE-master/docker/ubuntu12/Dockerfile
- HINGE-master/docker/ubuntu14/
- HINGE-master/docker/ubuntu14/Dockerfile
- HINGE-master/licence.txt
- HINGE-master/misc/
- HINGE-master/misc/ecoli_shortened.png
- HINGE-master/misc/Falcon_ecoli_shortened.png
- HINGE-master/misc/High_level_overview.png
- HINGE-master/misc/param_description1.png
- HINGE-master/parameter_description.md
- HINGE-master/README.md
- HINGE-master/scripts/
- HINGE-master/scripts/add_groundtruth.py
- HINGE-master/scripts/add_groundtruth_json.py
- HINGE-master/scripts/clip_ends.py
- HINGE-master/scripts/compute_n50_from_draft.py
- HINGE-master/scripts/condense_graph.py
- HINGE-master/scripts/condense_graph_and_annotate.py
- HINGE-master/scripts/condense_graph_annotate_clip_ends.py
- HINGE-master/scripts/condense_graph_create_gfa_compute_n50.py
- HINGE-master/scripts/condense_graph_with_gt.py
- HINGE-master/scripts/connected.py
- HINGE-master/scripts/correct_head.py
- HINGE-master/scripts/create_bandage_file.py
- HINGE-master/scripts/create_hgraph.py
- HINGE-master/scripts/create_hgraph_nogt.py
- HINGE-master/scripts/download_NCTC_pipeline.py
- HINGE-master/scripts/draft_assembly.py
- HINGE-master/scripts/draft_assembly_not_perfect.py
- HINGE-master/scripts/draw_pileup_region.py
- HINGE-master/scripts/draw_pileup_region_find_bridges.py
- HINGE-master/scripts/draw2.py
- HINGE-master/scripts/draw2_pileup.py
- HINGE-master/scripts/draw2_pileup_region.py
- HINGE-master/scripts/draw2_pileup_w_repeat.py
- HINGE-master/scripts/fasta_to_fastq.py
- HINGE-master/scripts/get_consensus_gfa.py
- HINGE-master/scripts/get_draft_annotation.py
- HINGE-master/scripts/get_draft_path.py
- HINGE-master/scripts/get_draft_path_norevcomp.py
- HINGE-master/scripts/get_NCTC_json.py
- HINGE-master/scripts/get_single_strand.py
- HINGE-master/scripts/interface_utils.py
- HINGE-master/scripts/longest_path.py
- HINGE-master/scripts/merge_hinges.py
- HINGE-master/scripts/parallel_draw.sh
- HINGE-master/scripts/parallel_draw_large.sh
- HINGE-master/scripts/parse.py
- HINGE-master/scripts/parse_alignment.py
- HINGE-master/scripts/parse_qv.py
- HINGE-master/scripts/parse_read.py
- HINGE-master/scripts/pileup.ipynb
- HINGE-master/scripts/pipeline_consensus.py
- HINGE-master/scripts/pipeline_consensus_norevcomp.py
- HINGE-master/scripts/pipeline_nctc.py
- HINGE-master/scripts/pruning_and_clipping.py
- HINGE-master/scripts/pruning_and_clipping_nanopore.py
- HINGE-master/scripts/random_condensation.py
- HINGE-master/scripts/repeat_annotate_reads.py
- HINGE-master/scripts/run_mapping.py
- HINGE-master/scripts/run_mapping2.py
- HINGE-master/scripts/run_mapping3.py
- HINGE-master/scripts/run_parse_alignment.py
- HINGE-master/scripts/run_parse_read.py
- HINGE-master/scripts/split_las.py
- HINGE-master/scripts/unitig.py
- HINGE-master/scripts/Visualise_graph.py
- HINGE-master/src/
- HINGE-master/src/CMakeLists.txt
- HINGE-master/src/consensus/
- HINGE-master/src/consensus/CMakeLists.txt
- HINGE-master/src/consensus/consensus.cpp
- HINGE-master/src/consensus/draft.cpp
- HINGE-master/src/consensus/draft_chopper.cpp
- HINGE-master/src/consensus/io_base.cpp
- HINGE-master/src/filter/
- HINGE-master/src/filter/CMakeLists.txt
- HINGE-master/src/filter/filter.cpp
- HINGE-master/src/hinge
- HINGE-master/src/hinge.1.md
- HINGE-master/src/include/
- HINGE-master/src/include/align.h
- HINGE-master/src/include/cmdline.h
- HINGE-master/src/include/common.h
- HINGE-master/src/include/DB.h
- HINGE-master/src/include/ini.h
- HINGE-master/src/include/INIReader.h
- HINGE-master/src/include/kseq.h
- HINGE-master/src/include/LAInterface.h
- HINGE-master/src/include/paf.h
- HINGE-master/src/include/QV.h
- HINGE-master/src/layout/
- HINGE-master/src/layout/CMakeLists.txt
- HINGE-master/src/layout/hinging.cpp
- HINGE-master/src/lib/
- HINGE-master/src/lib/align.c
- HINGE-master/src/lib/CMakeLists.txt
- HINGE-master/src/lib/DB.c
- HINGE-master/src/lib/DW_banded.c
- HINGE-master/src/lib/falcon.c
- HINGE-master/src/lib/ini.c
- HINGE-master/src/lib/INIReader.cpp
- HINGE-master/src/lib/kmer_lookup.c
- HINGE-master/src/lib/LAInterface.cpp
- HINGE-master/src/lib/paf.c
- HINGE-master/src/lib/QV.c
- HINGE-master/src/maximal/
- HINGE-master/src/maximal/CMakeLists.txt
- HINGE-master/src/maximal/maximal.cpp
- HINGE-master/src/spdlog/
- HINGE-master/src/test/
- HINGE-master/src/test/CMakeLists.txt
- HINGE-master/src/test/LAInterface_consensus_test.cpp
- HINGE-master/src/test/LAInterface_test.cpp
- HINGE-master/src/test/LAInterface_test_2DB.cpp
- HINGE-master/src/test/LAInterface_test1.cpp
- HINGE-master/src/test/omp_test.c
- HINGE-master/thirdparty/
- HINGE-master/thirdparty/DALIGNER/
- HINGE-master/thirdparty/DASCRUBBER/
- HINGE-master/thirdparty/DAZZ_DB/
- HINGE-master/thirdparty/DEXTRACTOR/
- HINGE-master/utils/
- HINGE-master/utils/build.sh
- HINGE-master/utils/clean.sh
- HINGE-master/utils/compile.sh
- HINGE-master/utils/nominal.ini
- HINGE-master/utils/run.sh
- HINGE-master/utils/setup.sh
- HINGE-master/utils/test.sh
- HINGE-master/utils/update.sh
