# Supplementary material for: HINGE: long-read assembly achieves optimal repeat resolution
Source: Genome Res. 2017 May;27(5):747–56. doi: 10.1101/gr.216465.116 (PMC5411769; doi:10.1101/gr.216465.116)
Supplement: Supplemental Material [file supp_gr.216465.116_Supplemental_Source_Code.zip › HINGE-master/CMakeLists.txt]

cmake_minimum_required(VERSION 3.2)
project(AwAssembler)

set(libexec "lib/hinge")
add_subdirectory(src bin)

install(
DIRECTORY scripts/
DESTINATION ${libexec}
USE_SOURCE_PERMISSIONS
)
