# Supplementary material for: HINGE: long-read assembly achieves optimal repeat resolution
Source: Genome Res. 2017 May;27(5):747–56. doi: 10.1101/gr.216465.116 (PMC5411769; doi:10.1101/gr.216465.116)
Supplement: Supplemental Material [file supp_gr.216465.116_Supplemental_Source_Code.zip › HINGE-master/demo/ecoli_demo/run.sh]

#wget http://gembox.cbcb.umd.edu/mhap/raw/ecoli_p4_filtered.fastq.gz
#gunzip ecoli_p4_filtered.fastq.gz

#seqtk seq -a ecoli_p4_filtered.fastq > reads.fasta
hinge correct-head reads.fasta reads.pb.fasta map.txt
fasta2DB ecoli reads.pb.fasta


DBsplit ecoli

HPC.daligner ecoli | bash -v

rm ecoli.*.ecoli.*.las
LAmerge ecoli.las ecoli.[0-9].las
DASqv -c100 ecoli ecoli.las

mkdir log


hinge filter --db ecoli --las ecoli --mlas -x ecoli --config ../../utils/nominal.ini

hinge maximal --db ecoli --las ecoli --mlas -x ecoli --config ../../utils/nominal.ini

hinge layout --db ecoli --las ecoli.las -x ecoli --config ../../utils/nominal.ini -o ecoli

hinge clip ecoli.edges.hinges ecoli.hinge.list demo

hinge draft-path $PWD ecoli ecolidemo.G2.graphml
hinge draft --db ecoli --las ecoli.las --prefix ecoli --config ../../utils/nominal.ini --out ecoli.draft


hinge correct-head ecoli.draft.fasta ecoli.draft.pb.fasta draft_map.txt 
fasta2DB draft ecoli.draft.pb.fasta

HPC.daligner ecoli draft | bash -v 

#rm draft.*.ecoli.*.las
#LAmerge draft.ecoli.las draft.ecoli.*.las

hinge consensus draft ecoli draft.ecoli.las ecoli.consensus.fasta ../../utils/nominal.ini

hinge gfa $PWD ecoli  ecoli.consensus.fasta
