# Supplementary material for: HINGE: long-read assembly achieves optimal repeat resolution
Source: Genome Res. 2017 May;27(5):747–56. doi: 10.1101/gr.216465.116 (PMC5411769; doi:10.1101/gr.216465.116)
Supplement: Supplemental Material [file supp_gr.216465.116_Supplemental_Source_Code.zip › HINGE-master/demo/ecoli_demo/run_norevcomp.sh]

wget http://gembox.cbcb.umd.edu/mhap/raw/ecoli_p4_filtered.fastq.gz
gunzip ecoli_p4_filtered.fastq.gz

seqtk seq -a ecoli_p4_filtered.fastq > reads.fasta
correct_head.py reads.fasta reads.pb.fasta map.txt
fasta2DB ecoli reads.pb.fasta


DBsplit ecoli

HPC.daligner ecoli | bash -v

rm ecoli.*.ecoli.*.las
LAmerge ecoli.las ecoli.[0-9].las
DASqv -c100 ecoli ecoli.las

mkdir -p log


Reads_filter --db ecoli --las ecoli --mlas -x ecoli --config ~/AwesomeAssembler/utils/nominal.ini
hinging --db ecoli --las ecoli.las -x ecoli --config ~/AwesomeAssembler/utils/nominal.ini -o ecoli

pruning_and_clipping.py ecoli.edges.hinges ecoli.hinge.list demo

get_draft_path.py $PWD ecoli ecolidemo.G2.graphml
draft_assembly --db ecoli --las ecoli.las --prefix ecoli --confi ~/AwesomeAssembler/utils/nominal.ini --out ecoli.draft

get_draft_path_norevcomp.py ecoli.draft.fasta ecoli.draft.norevcomp.fasta

correct_head.py ecoli.draft.norevcomp.fasta ecoli.draft.pb.fasta draft_map.txt 
fasta2DB draft ecoli.draft.pb.fasta

HPC.daligner ecoli draft | bash -v 

rm draft.*.ecoli.*.las
LAmerge draft.ecoli.las draft.ecoli.*.las

consensus draft ecoli draft.ecoli.las ecoli.consensus.fasta ~/AwesomeAssembler/utils/nominal.ini
