# Supplementary material for: HINGE: long-read assembly achieves optimal repeat resolution
Source: Genome Res. 2017 May;27(5):747–56. doi: 10.1101/gr.216465.116 (PMC5411769; doi:10.1101/gr.216465.116)
Supplement: Supplemental Material [file supp_gr.216465.116_Supplemental_Source_Code.zip › HINGE-master/docker/README.md]

#Docker Image Build Guide
This folder contains dockerfiles to build hinge for certain linux distributions. To use copy the dockerfile to root directory of the repository and run `docker build .`
