# Supplementary material for: HINGE: long-read assembly achieves optimal repeat resolution
Source: Genome Res. 2017 May;27(5):747–56. doi: 10.1101/gr.216465.116 (PMC5411769; doi:10.1101/gr.216465.116)
Supplement: Supplemental Material [file supp_gr.216465.116_Supplemental_Source_Code.zip › HINGE-master/licence.txt]

Copyright (c) 2016, Govinda Kamath, Fei Xia, Ilan Shomorony, Thomas Courtade and 
David Tse. All rights reserved.                
                                                                                     
  Redistribution and use in source and binary forms, with or without modification,   
  are permitted provided that the following conditions are met:                      
                                                                                     
   · Redistributions of source code must retain the above copyright notice, this     
     list of conditions and the following disclaimer.                                
                                                                                     
   · Redistributions in binary form must reproduce the above copyright notice, this  
     list of conditions and the following disclaimer in the documentation and/or     
     other materials provided with the distribution.                                 
                                                                                     
   · The name of HINGE may not be used to endorse or promote products derived from     
     this software without specific prior written permission.      
	 
   · This project uses open source code from Dr. Eugene W. Myers, Jason Chin and 
   Heng Li, their code is protected by their licenses which are explicitly contained 
   in the source files. Redistributions of source code and binary must also reproduce 
   their copyright notice.
                                                                                     
  THIS SOFTWARE IS PROVIDED BY Govinda Kamath, Fei Xia, Ilan Shomorony, Thomas Courtade 
  and David Tse ”AS IS” AND ANY EXPRESS OR IMPLIED WARRANTIES, INCLUDING, BUT NOT 
  LIMITED TO, THE IMPLIED WARRANTIES OF MERCHANTABILITY AND FITNESS FOR A PARTICULAR 
  PURPOSE ARE DISCLAIMED. IN NO EVENT SHALL Govinda Kamath, Fei Xia, Ilan Shomorony, 
  Thomas Courtade, and David Tse BE LIABLE FOR ANY DIRECT, INDIRECT, INCIDENTAL, SPECIAL, 
  EXEMPLARY, OR CONSEQUENTIAL DAMAGES (INCLUDING, BUT NOT LIMITED TO, PROCUREMENT OF 
  SUBSTITUTE GOODS OR SERVICES; LOSS OF USE, DATA, OR PROFITS; OR BUSINESS INTERRUPTION) 
  HOWEVER CAUSED AND ON ANY THEORY OF LIABILITY, WHETHER IN CONTRACT, STRICT LIABILITY, 
  OR TORT (INCLUDING  NEGLIGENCE OR OTHERWISE) ARISING IN ANY WAY OUT OF THE USE OF 
  THIS SOFTWARE, EVEN IF ADVISED OF THE POSSIBILITY OF SUCH DAMAGE.                                      
                                                                                     
  For any issues regarding this software and its use, contact Fei Xia at xf1280@gmail.com.
