# Supplementary material for: HINGE: long-read assembly achieves optimal repeat resolution
Source: Genome Res. 2017 May;27(5):747–56. doi: 10.1101/gr.216465.116 (PMC5411769; doi:10.1101/gr.216465.116)
Supplement: Supplemental Material [file supp_gr.216465.116_Supplemental_Source_Code.zip › HINGE-master/scripts/condense_graph_and_annotate.py]

#!/usr/bin/env python

import networkx as nx
import sys
from collections import Counter
import json

LENGTH_THRESHOLD=10 #Connected components with less than LENGTH_THRESHOLD reads are thrown away


def merge_simple_path(g):
    for node in g.nodes():
        #print g.in_degree(node), g.out_degree(node)
        if g.in_degree(node) == 1 and g.out_degree(node) == 1:
            
            in_node = g.in_edges(node)[0][0]
            out_node = g.out_edges(node)[0][1]
            if g.out_degree(in_node) == 1 and g.in_degree(out_node) == 1:
                if in_node != node and out_node != node and in_node != out_node:
                    merge_path(g,in_node,node,out_node)
                    
                              
def merge_two_nodes(g):
    for node in g.nodes():
        if g.in_degree(node) == 1 and g.out_degree(node) == 0:
            in_node = g.in_edges(node)[0][0]
            if g.out_degree(in_node) == 1:
                if in_node != node:
                    node_id = g.graph['aval']
                    g.graph['aval'] += 1
                    g.add_node(str(node_id), 
                        count = g.node[in_node]['count'] + g.node[node]['count'],
                        read = g.node[in_node]['read'] + ':' + g.node[node]['read'],
                        #aln_chr = g.node[node]['aln_chr']
                        )
                    g.remove_node(in_node)
                    g.remove_node(node)
            

def merge_path(g,in_node,node,out_node):
    #ov1 = find_overlap(g.node[in_node]['bases'], g.node[node]['bases'])
    #ov2 = find_overlap(g.node[node]['bases'], g.node[out_node]['bases'])
    
    node_id = g.graph['aval']
    g.graph['aval'] += 1
    #length = g.node[node]['length'] + g.node[in_node]['length'] + g.node[out_node]['length'] - ov1 - ov2
    #cov = (g.node[in_node]['cov'] * g.node[in_node]['length'] + g.node[node]['cov'] * g.node[node]['length']  + \
    #g.node[out_node]['cov'] * g.node[out_node]['length'])/float(length)
    #bases = g.node[in_node]['bases'][:-ov1] + g.node[node]['bases'] + g.node[out_node]['bases'][ov2:]
    
    g.add_node(str(node_id), 
        count = g.node[in_node]['count'] + g.node[node]['count'] + g.node[out_node]['count'],
        read = g.node[in_node]['read'] + ':' +  g.node[node]['read'] + ':' +g.node[out_node]['read'],
        #aln_chr = g.node[node]['aln_chr']
    )
    #g.add_node(str(node_id)+'-', bases = reverse_comp_bases(bases), length = length, cov = cov)
    #print g.node[str(node_id)]['chr']

    for edge in g.in_edges(in_node):
        g.add_edge(edge[0],str(node_id))
    
    for edge in g.out_edges(out_node):
        g.add_edge(str(node_id),edge[1])
    
        
    g.remove_node(in_node)
    g.remove_node(node)
    g.remove_node(out_node)
    
def input1(flname):
    g = nx.DiGraph()
    with open (flname) as f:
        for lines in f:
            lines1=lines.split()
            #print lines1
            if len(lines1) < 5:
                continue
            #print lines1
            g.add_edge(lines1[0] + "_" + lines1[3], lines1[1] + "_" + lines1[4], hinge_edge=int(lines1[5]))
            g.add_edge(lines1[1] + "_" + str(1-int(lines1[4])), lines1[0] + "_" + str(1-int(lines1[3])),hinge_edge=int(lines1[5]))
    return g
            
def input2(flname):
    g = nx.DiGraph()
    with open (flname) as f:
        for lines in f:
            lines1=lines.split()
            #print lines1
            g.add_edge(lines1[0], lines1[1])   
    return g

def run(filename, gt_file, n_iter):
    
    
    f=open(filename)
    line1=f.readline()
    print line1
    f.close()
    if len(line1.split()) !=2:
	   g=input1(filename)
    else:
	   g=input2(filename)
    
    print str(len(g.nodes())) + " vertices in graph to begin with."

    connected_components=[x for x in nx.weakly_connected_components(g)]
    for component in connected_components:
        if len(component) < 10:
            g.remove_nodes_from(component)

    print str(len(g.nodes())) + " vertices in graph after removing components of at most "+str(LENGTH_THRESHOLD)+ " nodes."

    read_to_chr_map={}

    if gt_file.split('.')[-1]=='json':
        with open(gt_file,'r') as f:
            tmp_map=json.load(f)
        for read in tmp_map:
            readid=int(read.strip("'"))
            read_to_chr_map[readid] = int(tmp_map[read][0][2])
    else:
        with open(gt_file,'r') as f:
            for num, line in enumerate(f.readlines()):
                m = map(int, line.strip().split())
                read_to_chr_map[m[0]]=m[1]   
    
    nodes_seen=set([x.split("_")[0] for x in g.nodes()])

    for node in nodes_seen:
        read_to_chr_map.setdefault(int(node),-1)

    #print nx.info(g)
    print "Num reads read : "+str(len(read_to_chr_map))
    
    for node in g.nodes():
        nodeid=int(node.split('_')[0])

        g.node[node]['count'] = 1
        g.node[node]['read'] = node
        #print str(nodeid), node,g.node[node]['chr']
        
        
    degree_sequence=sorted(g.degree().values(),reverse=True)
    print Counter(degree_sequence)
    for i in range(n_iter):
        for node in g.nodes():
            if g.in_degree(node) == 0:
                g.remove_node(node)
    
        print nx.info(g)
        degree_sequence=sorted(nx.degree(g).values(),reverse=True)
        print Counter(degree_sequence)
    
    degree_sequence=sorted(nx.degree(g).values(),reverse=True)
    print Counter(degree_sequence)
    
    
    g.graph['aval'] = 1000000000
    
    for i in range(5):
        merge_simple_path(g)
        degree_sequence=sorted(nx.degree(g).values(),reverse=True)
        print Counter(degree_sequence)
    
    h=nx.DiGraph()
    h.add_nodes_from(g)
    h.add_edges_from(g.edges())
    for node in g.nodes():
        reads_in_node=[int(x.split('_')[0]) for x in g.node[node]['read'].split(':')]
        try:
            chr_in_node=map(lambda x: read_to_chr_map[x], reads_in_node)
        except:
            print reads_in_node,g.node[node]['read']
            return
        chr_in_node_set=set(chr_in_node)
        if len(chr_in_node_set) ==1:
            h.node[node]['chr']=chr_in_node[0]
        else:
            h.node[node]['chr']=':'.join(map(str,chr_in_node))

        h.node[node]['count']=g.node[node]['count']
        try:
            h.node[node]['read']=g.node[node]['read']
        except:
            pass

    
    nx.write_graphml(h, filename.split('.')[0]+'_condensed_annotated.graphml')
    
    print nx.number_weakly_connected_components(h)
    print nx.number_strongly_connected_components(h)
    
#

filename = sys.argv[1]
gt_file=sys.argv[2]
run(filename, gt_file,5)
