# Supplementary material for: HINGE: long-read assembly achieves optimal repeat resolution
Source: Genome Res. 2017 May;27(5):747–56. doi: 10.1101/gr.216465.116 (PMC5411769; doi:10.1101/gr.216465.116)
Supplement: Supplemental Material [file supp_gr.216465.116_Supplemental_Source_Code.zip › HINGE-master/scripts/create_hgraph_nogt.py]

#!/usr/bin/python

import networkx as nx
import random
import sys
from collections import Counter


# This script creates a graphml file from the hgraph file


def read_graph(filename):

    g = nx.DiGraph()

    with open (filename) as f:
        for lines in f:
            lines1=lines.split()
            g.add_node(lines1[0] + "_" + lines1[2])
            g.add_node(lines1[1] + "_" + lines1[3])

            g.node[lines1[0] + "_" + lines1[2]]['active']=1
            g.node[lines1[1] + "_" + lines1[3]]['active']=int(lines1[4])
            g.add_edge(lines1[0] + "_" + lines1[2], lines1[1] + "_" + lines1[3])
    
    
    nx.write_graphml(g, filename.split('.')[0]+'_hgraph.graphml')
    
    print nx.number_weakly_connected_components(g)
    print nx.number_strongly_connected_components(g)
  

if __name__ == "__main__":   

    read_graph(sys.argv[1])
