# Supplementary material for: HINGE: long-read assembly achieves optimal repeat resolution
Source: Genome Res. 2017 May;27(5):747–56. doi: 10.1101/gr.216465.116 (PMC5411769; doi:10.1101/gr.216465.116)
Supplement: Supplemental Material [file supp_gr.216465.116_Supplemental_Source_Code.zip › HINGE-master/scripts/draft_assembly.py]

#!/usr/bin/env python

import networkx as nx
import sys
from collections import Counter

def linearize(filename):
    graph_name = filename.split('.')[0]+'.graphml'
    g = nx.read_graphml(graph_name)
    
    print nx.info(g)
    
    # get first strong connected component
    
    con = list(nx.strongly_connected_component_subgraphs(g))
    
    con.sort(key = lambda x:len(x), reverse = True)
    print [len(item) for item in con]
    
    print nx.info(con[0])
    
    dfs_edges = list(nx.dfs_edges(con[0]))

    
    dfs_edges.append((dfs_edges[-1][-1], dfs_edges[0][0]))
    
    #print dfs_edges
    
    with open(filename.split('.')[0]+'.linear.edges', 'w') as f:
        for item in dfs_edges:
            f.write(item[0] + ' ' + item[1] + ' ' + str(con[0].edge[item[0]][item[1]]['ew'])+'\n')
            


filename = sys.argv[1]
linearize(filename)
