# Supplementary material for: HINGE: long-read assembly achieves optimal repeat resolution
Source: Genome Res. 2017 May;27(5):747–56. doi: 10.1101/gr.216465.116 (PMC5411769; doi:10.1101/gr.216465.116)
Supplement: Supplemental Material [file supp_gr.216465.116_Supplemental_Source_Code.zip › HINGE-master/scripts/draw2_pileup_region.py]

#!/usr/bin/env python
import numpy as np
import matplotlib
matplotlib.use('Agg')
import matplotlib.pyplot as plt
from ipywidgets.widgets import interact
import interface_utils as util
import sys

import os
os.environ['PATH'] += ':/data/pacbio_assembly/AwesomeAssembler/DALIGNER'
#print os.popen("export").read()

left = int(sys.argv[1])
right = int(sys.argv[2])


#rst = range(1,1399)
path = '/data/pacbio_assembly/AwesomeAssembler/data/ecoli/'
aln = []

bb = []
with open('ecoli.linear.edges') as f:
    for line in f:
        e = line.split(" ")[0]
        if e[-1] == '\'':
            e = e[:-1]

        bb.append(int(e))

print bb

bb = set(bb)


for i,item in enumerate(util.get_alignments_mapping2(path+'draft', path +'ecoli', path +'draft.ecoli.las')):
    if i%2000 == 0:
        print i, item

    if item[3] >= left and item[4] <= right:
        aln.append(item)


print 'number:',len(aln)
aln.sort(key = lambda x:x[2])

alns = []
current_b = aln[0][2]
aln_group = []

for item in aln:
    if current_b != item[2]:
        alns.append(aln_group)
        aln_group = []
        aln_group.append(item)
        current_b = item[2]
    else:
        aln_group.append(item)

num = len(alns)

print len(aln), len(alns)

alns.sort(key = lambda x:min([item[3] for item in x]))


plt.figure(figsize = (15,10))
plt.axes()
#plt.gca().axes.get_yaxis().set_visible(False)
#l = aln[0][5]
tip = (right-left)/5000
ed = (right-left)/2000
grid_size = 1.0
plt.xlim(left-2000,right+2000)
plt.ylim(-5,num*grid_size)

points = [[left,0], [right,0], [right+tip,grid_size/4], [right,grid_size/2], [left,grid_size/2]]
#rectangle = plt.Rectangle((0, 0), l, 5, fc='r',ec = 'none')
polygon = plt.Polygon(points,fc = 'r', ec = 'none', alpha = 0.6)
plt.gca().add_patch(polygon)

dotted_line = plt.Line2D((left, left), (0, num*grid_size ),ls='-.')
plt.gca().add_line(dotted_line)

dotted_line2 = plt.Line2D((right, right), (0, num*grid_size ),ls='-.')
plt.gca().add_line(dotted_line2)

for i,aln_group in enumerate(alns):
    for item in aln_group:
        abpos = item[3]
        aepos = item[4]
        bbpos = item[6]
        bepos = item[7]
        blen = item[8]
        strand = item[0]
        points_start = []
        points_end = []

        if strand == 'n':
            points = [[abpos, (i+1)*grid_size], [aepos, (i+1)*grid_size], [aepos + tip, (i+1)*grid_size + grid_size/4], [aepos, (i+1)*grid_size+grid_size/2], [abpos, (i+1)*grid_size+grid_size/2]]
            if (bepos < blen):
                points_end = [[aepos, (i+1)*grid_size], [aepos + tip, (i+1)*grid_size + grid_size/4], [aepos, (i+1)*grid_size+grid_size/2], [aepos+ed, (i+1)*grid_size+grid_size/2], [aepos + ed+ tip, (i+1)*grid_size + grid_size/4],  [aepos+ed, (i+1)*grid_size]]
            if (bbpos > 0):
                points_start = [[abpos, (i+1)*grid_size], [abpos, (i+1)*grid_size+grid_size/2], [abpos-ed, (i+1)*grid_size+grid_size/2], [abpos-ed, (i+1)*grid_size]]
        else:
            points = [[abpos, (i+1)*grid_size], [aepos, (i+1)*grid_size], [aepos, (i+1)*grid_size+grid_size/2], [abpos, (i+1)*grid_size+grid_size/2], [abpos - tip, (i+1)*grid_size + grid_size/4]]
            if (bepos < blen):
                points_end = [[aepos, (i+1)*grid_size],  [aepos, (i+1)*grid_size+grid_size/2], [aepos+ed, (i+1)*grid_size+grid_size/2], [aepos+ed, (i+1)*grid_size]]
            if (bbpos > 0):
                points_start = [[abpos, (i+1)*grid_size],[abpos-tip, (i+1)*grid_size+grid_size/4], [abpos, (i+1)*grid_size+grid_size/2], [abpos-ed, (i+1)*grid_size+grid_size/2],[abpos-ed-tip, (i+1)*grid_size+grid_size/4], [abpos-ed, (i+1)*grid_size]]

        if item[2] in bb:
            polygon = plt.Polygon(points,fc = 'r', ec = 'none', alpha = 0.8)
        else:
            polygon = plt.Polygon(points,fc = 'b', ec = 'none', alpha = 0.6)

        polygon.set_url("http://shannon.stanford.edu:5000/aln" + str(item[2]+1) + ".pdf")
        plt.gca().add_patch(polygon)

        if points_end != []:
            polygon2 = plt.Polygon(points_end,fc = 'g', ec = 'none', alpha = 0.6)
            plt.gca().add_patch(polygon2)

        if points_start != []:
            polygon2 = plt.Polygon(points_start,fc = 'g', ec = 'none', alpha = 0.6)
            plt.gca().add_patch(polygon2)

plt.savefig('mapping/map.' + str(left) +'_'+ str(right)+ '.svg')
