# Supplementary material for: HINGE: long-read assembly achieves optimal repeat resolution
Source: Genome Res. 2017 May;27(5):747–56. doi: 10.1101/gr.216465.116 (PMC5411769; doi:10.1101/gr.216465.116)
Supplement: Supplemental Material [file supp_gr.216465.116_Supplemental_Source_Code.zip › HINGE-master/scripts/get_single_strand.py]

#!/usr/bin/env python

#usage python get_single_strand.py <in-fasta> <out-fasta>

from pbcore.io import FastaIO
import sys

flpath = sys.argv[1]
outpath = sys.argv[2]
writer = FastaIO.FastaWriter(outpath)
reader = FastaIO.FastaReader(flpath)
j = 0
for i,record in enumerate(reader):
    if j%2 == 0:
        writer.writeRecord('Consensus'+str(j), record.sequence)
        j+=1
