# Supplementary material for: HINGE: long-read assembly achieves optimal repeat resolution
Source: Genome Res. 2017 May;27(5):747–56. doi: 10.1101/gr.216465.116 (PMC5411769; doi:10.1101/gr.216465.116)
Supplement: Supplemental Material [file supp_gr.216465.116_Supplemental_Source_Code.zip › HINGE-master/scripts/parallel_draw_large.sh]

#!/bin/bash
echo "Bash version ${BASH_VERSION}..."
for i in $(seq 1 1 100)
  do
     echo drawing read $i
     num1=$(ps -ef | grep 'python draw.py' | wc -l)
     num2=$(ps -ef | grep 'LA4Awesome' | wc -l)
     num=$(( $num1 + $num2 ))
     echo $num running
     while [ $num -gt 12 ]
         do 
             sleep 5
             echo waiting
         done
     python draw.py $i &
 done
