# Supplementary material for: HINGE: long-read assembly achieves optimal repeat resolution
Source: Genome Res. 2017 May;27(5):747–56. doi: 10.1101/gr.216465.116 (PMC5411769; doi:10.1101/gr.216465.116)
Supplement: Supplemental Material [file supp_gr.216465.116_Supplemental_Source_Code.zip › HINGE-master/scripts/parse_alignment.py]

#!/usr/bin/env python

import sys
import re


def parse_alignment(stream = sys.stdin):    
    with stream as f:
        for l in f:
            sub = re.sub('[\[\].x:<difstraep()]',' ',l.strip())    
            sub = re.sub(',','',sub)
            lst = sub.split()[:-1]
            if len(lst) == 9:
                yield [lst[2]] + map(int, lst[0:2] + lst[3:])
                
                
def parse_alignment2(stream = sys.stdin):    
    with stream as f:
        for l in f:
            
            sub = re.sub('[\[\].x:<difstraep()/]',' ',l.strip())    
            sub = re.sub(',','',sub)
            lst = sub.split()[:-1]
            if len(lst) == 11:
                yield [lst[2]] + map(int, lst[0:2] + lst[3:])
                
