# Supplementary material for: HINGE: long-read assembly achieves optimal repeat resolution
Source: Genome Res. 2017 May;27(5):747–56. doi: 10.1101/gr.216465.116 (PMC5411769; doi:10.1101/gr.216465.116)
Supplement: Supplemental Material [file supp_gr.216465.116_Supplemental_Source_Code.zip › HINGE-master/scripts/parse_qv.py]

#!/usr/bin/env python

import sys

def parse_qv(stream = sys.stdin):    
    with stream as f:
        for l in f:
            if l[0] == 'I':
                yield(l.split()[-1])
            else:
                pass
                
#for qv in parse_qv():
#    print qv
# do whatever you want to do with the reads
