# Supplementary material for: HINGE: long-read assembly achieves optimal repeat resolution
Source: Genome Res. 2017 May;27(5):747–56. doi: 10.1101/gr.216465.116 (PMC5411769; doi:10.1101/gr.216465.116)
Supplement: Supplemental Material [file supp_gr.216465.116_Supplemental_Source_Code.zip › HINGE-master/scripts/run_parse_read.py]

#!/usr/bin/env python

import sys
import os
import subprocess
from parse_read import *

filename = sys.argv[1]
readarg = sys.argv[2]


stream = subprocess.Popen(["DBshow", filename ,readarg],
                                  stdout=subprocess.PIPE,bufsize=1)

reads = parse_read(stream.stdout) # generator

for read in reads:
    print read

#print result
