# Supplementary material for: HINGE: long-read assembly achieves optimal repeat resolution
Source: Genome Res. 2017 May;27(5):747–56. doi: 10.1101/gr.216465.116 (PMC5411769; doi:10.1101/gr.216465.116)
Supplement: Supplemental Material [file supp_gr.216465.116_Supplemental_Source_Code.zip › HINGE-master/src/consensus/CMakeLists.txt]

cmake_minimum_required(VERSION 3.2)

add_executable(draft_assembly draft)
target_link_libraries(draft_assembly LAInterface ini falcon spdlog)

add_executable(consensus consensus.cpp)
target_link_libraries(consensus LAInterface falcon ini)

install(TARGETS draft_assembly consensus DESTINATION ${libexec})
