# Supplementary material for: HINGE: long-read assembly achieves optimal repeat resolution
Source: Genome Res. 2017 May;27(5):747–56. doi: 10.1101/gr.216465.116 (PMC5411769; doi:10.1101/gr.216465.116)
Supplement: Supplemental Material [file supp_gr.216465.116_Supplemental_Source_Code.zip › HINGE-master/src/consensus/draft.cpp]

#include <stdio.h>
#include <unistd.h>
#include <unordered_map>
#include <algorithm>
#include <fstream>
#include <sstream>
#include <iostream>
#include <set>
#include <omp.h>
#include <tuple>
#include <iomanip>
#include <glob.h>

#include "spdlog/spdlog.h"
#include "cmdline.h"
#include "INIReader.h"
#include "DB.h"
#include "align.h"
#include "LAInterface.h"

#include <utility>
#include <boost/graph/adjacency_list.hpp>
#include <boost/graph/connected_components.hpp>

extern "C" {
#include "common.h"
}


#define LAST_READ_SYMBOL  '$'

#define HINGED_EDGE 1
#define UNHINGED_EDGE -1
#define REVERSE_COMPLEMENT_MATCH 1
#define SAME_DIRECTION_MATCH 0

using namespace boost;

typedef adjacency_list <vecS, vecS, undirectedS> Graph;
typedef std::tuple<Node, Node, int> Edge_w;


std::vector<int> get_mapping(std::string aln_tag1, std::string aln_tag2) {
    int pos = 0;
    int count = 0;
    int count2 = 0;

    std::vector<int> ret;
    while (pos < aln_tag1.size()) {
        if (aln_tag1[pos] != '-') {
            ret.push_back(count2);
            count ++;
        }
        if (aln_tag2[pos] != '-') {
            count2 ++;
        }
        pos++;
    }
    return ret;
}


std::string reverse_complement(std::string seq) {
    static std::map<char, char> m = {{'a','t'}, {'c','g'}, {'g','c'}, {'t','a'}, {'A','T'}, {'C','G'}, {'T','A'}, {'G','C'}, {'n','n'}, {'N', 'N'}, {'-', '-'}};
    std::reverse(seq.begin(), seq.end());
    for (int i = 0; i < seq.size(); i++) {
        seq[i] = m[seq[i]];
    }
    return seq;
}


std::vector<std::string> &split(const std::string &s, char delim, std::vector<std::string> &elems) {
    std::stringstream ss(s);
    std::string item;
    while (std::getline(ss, item, delim)) {
        elems.push_back(item);
    }
    return elems;
}


std::vector<std::string> split(const std::string &s, char delim) {
    std::vector<std::string> elems;
    split(s, delim, elems);
    return elems;
}


int draft_assembly_ctg(std::vector<Edge_w> & edgelist, LAInterface & la, std::vector<LAlignment *> & full_aln,
                       std::unordered_map<int, std::vector<LOverlap *> > &idx3,
                       std::unordered_map<int, std::unordered_map<int, std::vector<LOverlap *> > > & idx,
                       std::vector<Read *> & reads, int TSPACE, int EDGE_SAFE, int MIN_COV2,
                       int cut_start, int cut_end, bool one_read_contig, bool two_read_contig,
                       std::string& contig) {
    std::cout << "list size:" << edgelist.size() << std::endl;
    if (edgelist.size() == 0) return -1; //error

    std::string draft_assembly = "";

    if (one_read_contig) {
        if (std::get<0>(edgelist[0]).strand == 0) draft_assembly = reads[std::get<0>(edgelist[0]).id]->bases;
        else draft_assembly = reverse_complement(reads[std::get<0>(edgelist[0]).id]->bases);
        std::cout << cut_start << " " << cut_end << " " << reads[std::get<0>(edgelist[0]).id]->len << std::endl;
        if ((cut_start <= draft_assembly.size()) and (cut_end <= draft_assembly.size()))
            contig = draft_assembly.substr(cut_start, cut_end-cut_start);
        return 1;
    }


    //std::vector<LAlignment *> full_alns;
    std::vector<LAlignment *> selected;
    std::unordered_map<int, std::vector<LAlignment *>> idx_aln;
    //la.resetAlignment();
    std::vector<int> range;

    for (int i = 0; i < edgelist.size(); i++) {
        range.push_back(std::get<0>(edgelist[i]).id);
        idx_aln[std::get<0>(edgelist[i]).id] = std::vector<LAlignment *>();
    }

    std::sort(range.begin(), range.end());

    //la.getAlignment(full_alns, range);

    for (auto i:full_aln) {
        idx_aln[i->read_A_id_].push_back(i);
    }

    for (int i = 0; i < edgelist.size(); i++) {
        int aid = std::get<0>(edgelist[i]).id;
        int bid = std::get<1>(edgelist[i]).id;
        bool found = false;
        for (int j = 0; j < idx_aln[std::get<0>(edgelist[i]).id].size(); j++) {
            //printf("%d %d %d %d\n",bid, idx_aln[aid][j]->read_B_id_, idx_aln[aid][j]->aepos - idx_aln[aid][j]->abpos + idx_aln[aid][j]->bepos - idx_aln[aid][j]->bbpos, std::get<2>(edgelist[i]));
            if ((idx_aln[aid][j]->read_B_id_ == bid) and \
            (idx_aln[aid][j]->aepos - idx_aln[aid][j]->abpos + idx_aln[aid][j]->bepos - idx_aln[aid][j]->bbpos == std::get<2>(edgelist[i]))) {
                selected.push_back(idx_aln[aid][j]);
                found = true;
                break;
            }
            if (found) continue;
        }
    }

    std::cout << "selected:" << selected.size() << std::endl;


    if (two_read_contig) {
        if (std::get<0>(edgelist[0]).strand == 0) draft_assembly = reads[std::get<0>(edgelist[0]).id]->bases;
        else draft_assembly = reverse_complement(reads[std::get<0>(edgelist[0]).id]->bases);

        int aend = selected[0]->aepos;
        int bstart = selected[0]->bbpos;

        std::string readB;

        if (std::get<1>(edgelist[0]).strand == 0) readB = reads[std::get<1>(edgelist[0]).id]->bases;
        else readB = reverse_complement(reads[std::get<1>(edgelist[0]).id]->bases);


        std::cout << "alen blen aend bstart" << reads[std::get<0>(edgelist[0]).id]->len << " " << reads[std::get<1>(edgelist[0]).id]->len << " " << aend << " " << bstart << std::endl;

        draft_assembly = draft_assembly.substr(0, aend);
        draft_assembly += readB.substr(bstart);

        std::cout << cut_start << " " << cut_end << " " << reads[std::get<0>(edgelist[0]).id]->len << std::endl;
        if ((cut_start <= draft_assembly.size()) and (cut_end <= draft_assembly.size()))
            contig = draft_assembly.substr(cut_start, cut_end-cut_start);
        return 2;
    }

    std::unordered_map<int, std::unordered_map<int, std::pair<std::string, std::string> > > aln_tags_map;
    std::vector<std::pair<std::string, std::string> > aln_tags_list;
    std::vector<std::pair<std::string, std::string> > aln_tags_list_true_strand;


    for (int i = 0; i < selected.size(); i++) {
        la.recoverAlignment(selected[i]);
        //printf("%d %d %d %d %d\n", selected[i]->read_A_id_, selected[i]->read_B_id_,
        //        selected[i]->alen, selected[i]->blen, selected[i]->tlen);
        //printf("%d %d\n",selected[i]->tlen, selected[i]->trace_pts_len);
        std::pair<std::string, std::string> res = la.getAlignmentTags(selected[i]);
        aln_tags_map[selected[i]->read_A_id_][selected[i]->read_B_id_] = res;
        aln_tags_list.push_back(res);
    }


    std::string sequence = "";

    std::vector<LOverlap *> bedges;
    std::vector<std::string> breads;

    std::vector<std::vector<std::pair<int, int> > > pitfalls;


    range.clear();
    for (int i = 0; i < edgelist.size(); i++) {
        range.push_back(std::get<0>(edgelist[i]).id);
    }

    std::vector<std::vector<int> *> coverages;

    for (int i = 0; i < range.size(); i++) {
        int aread = range[i];
        if (idx3[aread].size() > 0) {
            std::vector<int> *res = la.getCoverage(idx3[aread]);
            std::vector<std::pair<int, int> > *res2 = la.lowCoverageRegions(*res, MIN_COV2);
            //delete res;
            coverages.push_back(res);
            //printf("%d %d: (%d %d) ", i, aread, 0, idx3[aread][0]->alen);
            //for (int j = 0; j < res2->size(); j++) {
            //    printf("[%d %d] ", res2->at(j).first, res2->at(j).second);
            //}
            //printf("\n");
            pitfalls.push_back(*res2);
            delete res2;
        }
    }

    /***
     * Prepare the data
     */

    std::string overhang;
    int len_overhang = 0;
    for (int i = 0; i < edgelist.size(); i++) {

        std::vector<LOverlap *> currentalns = idx[std::get<0>(edgelist[i]).id][std::get<1>(edgelist[i]).id];

        LOverlap *currentaln = NULL;

        for (int j = 0; j < currentalns.size(); j++) {
            //std::cout << std::get<0>(edgelist[i]).id << " " << std::get<1>(edgelist[i]).id << " " << currentalns[j]->match_type_ << std::endl;
            if (currentalns[j]->read_A_match_end_ - currentalns[j]->read_A_match_start_ + currentalns[j]->read_B_match_end_ - currentalns[j]->read_B_match_start_ ==
                std::get<2>(edgelist[i]))
                currentaln = currentalns[j];
        }

        if (currentaln == NULL) exit(1);
        //currentaln->show();

        std::string current_seq;
        std::string next_seq;

        std::string aln_tags1;
        std::string aln_tags2;


        if (std::get<0>(edgelist[i]).strand == 0)
            current_seq = reads[std::get<0>(edgelist[i]).id]->bases;
        else
            current_seq = reverse_complement(reads[std::get<0>(edgelist[i]).id]->bases);

        if (std::get<0>(edgelist[i]).strand == 0) {
            aln_tags1 = aln_tags_list[i].first;
            aln_tags2 = aln_tags_list[i].second;
        } else {
            aln_tags1 = reverse_complement(aln_tags_list[i].first);
            aln_tags2 = reverse_complement(aln_tags_list[i].second);
        }

        aln_tags_list_true_strand.push_back(std::pair<std::string, std::string>(aln_tags1, aln_tags2));

        if (std::get<1>(edgelist[i]).strand == 0)
            next_seq = reads[std::get<1>(edgelist[i]).id]->bases;
        else
            next_seq = reverse_complement(reads[std::get<1>(edgelist[i]).id]->bases);

        int abpos, aepos, alen, bbpos, bepos, blen, aes, aee, bes, bee;

        alen = currentaln->alen;
        blen = currentaln->blen;


        if (std::get<0>(edgelist[i]).strand == 0) {
            abpos = currentaln->read_A_match_start_;
            aepos = currentaln->read_A_match_end_;

            aes = currentaln->eff_read_A_read_start_;
            aee = currentaln->eff_read_A_read_end_;

        } else {
            abpos = alen - currentaln->read_A_match_end_;
            aepos = alen - currentaln->read_A_match_start_;

            aes = alen - currentaln->eff_read_A_read_end_;
            aee = alen - currentaln->eff_read_A_read_start_;
        }

        if (((std::get<1>(edgelist[i]).strand == 0))) {
            bbpos = currentaln->read_B_match_start_;
            bepos = currentaln->read_B_match_end_;

            bes = currentaln->eff_read_B_read_start_;
            bee = currentaln->eff_read_B_read_end_;

        } else {
            bbpos = blen - currentaln->read_B_match_end_;
            bepos = blen - currentaln->read_B_match_start_;

            bes = blen - currentaln->eff_read_B_read_end_;
            bee = blen - currentaln->eff_read_B_read_start_;

        }
        aes = 0;
        bes = 0;
        aee = alen;
        bee = blen;

//            printf("%d %d [[%d %d] << [%d %d]] x [[%d %d] << [%d %d]]\n", std::get<0>(edgelist[i]).id, std::get<1>(edgelist[i]).id, abpos, aepos, aes, aee, bbpos, bepos, bes, bee);

        LOverlap *new_ovl = new LOverlap();
        new_ovl->read_A_match_start_ = abpos;
        new_ovl->read_A_match_end_ = aepos;
        new_ovl->read_B_match_start_ = bbpos;
        new_ovl->read_B_match_end_ = bepos;
        new_ovl->eff_read_A_read_end_ = aee;
        new_ovl->eff_read_A_read_start_ = aes;
        new_ovl->eff_read_B_read_end_ = bee;
        new_ovl->eff_read_B_read_start_ = bes;
        new_ovl->alen = currentaln->alen;
        new_ovl->blen = currentaln->blen;
        new_ovl->read_A_id_ = std::get<0>(edgelist[i]).id;
        new_ovl->read_B_id_ = std::get<1>(edgelist[i]).id;


        bedges.push_back(new_ovl);
        breads.push_back(current_seq);
        overhang = next_seq;
        len_overhang = new_ovl->blen - new_ovl->read_B_match_end_ - (new_ovl->alen - new_ovl->read_A_match_end_);

    }
    //need to trim the end


    if ((len_overhang > 0) and (len_overhang < overhang.size())) {
        overhang = overhang.substr(overhang.size()-len_overhang);
    } else overhang = "";

    std::vector<std::vector<int> > mappings;
    for (int i = 0; i < range.size(); i++) {
        mappings.push_back(get_mapping(aln_tags_list_true_strand[i].first, aln_tags_list_true_strand[i].second));
    }

    std::cout << bedges.size() << " " << breads.size() << " " << selected.size() << " "
    << aln_tags_list.size() << " " << pitfalls.size() << " " << aln_tags_list_true_strand.size()
    << " " << mappings.size() << " " << coverages.size() << std::endl;

    /*for (int i = 0; i < bedges.size() - 1; i++) {
        printf("%d %d %d %d %d\n", bedges[i]->read_B_match_start_, bedges[i]->read_B_match_end_,
                bedges[i+1]->read_A_match_start_, bedges[i+1]->read_A_match_end_,
                bedges[i]->read_B_match_end_ - bedges[i+1]->read_A_match_start_);
    }*/


    int tspace = TSPACE; // set lane length to be 500
    int nlane = 0;


    std::vector<std::vector<std::pair<int, int>>> lanes;


    int currentlane = 0;
    int current_starting_read = 0;
    int current_starting_space = 1;
    int current_starting_offset = 0;
    int n_bb_reads = range.size();
    std::vector<std::vector<int>> trace_pts(n_bb_reads);
    bool revert = false;


    int rmax = -1;
    /**
     * Move forward and put "trace points"
     */
    while (current_starting_read < n_bb_reads - 1) {
        int currentread = current_starting_read;
        int additional_offset = 0;
        while (bedges[current_starting_read]->read_A_match_start_ + current_starting_space * tspace +
               current_starting_offset + additional_offset <
               bedges[current_starting_read]->read_A_match_end_ - EDGE_SAFE) {
            int waypoint = bedges[current_starting_read]->read_A_match_start_ + tspace * current_starting_space +
                           current_starting_offset + additional_offset;
            //if ((waypoint - bedges[current_starting_read]->read_A_match_start_) < EDGE_SAFE)
            //    waypoint += EDGE_SAFE;

            //int next_waypoint = mappings[currentread][waypoint - bedges[current_starting_read]->read_A_match_start_] + bedges[current_starting_read]->read_B_match_start_;
            std::vector<std::pair<int, int> > lane;

            while ((waypoint > bedges[currentread]->read_A_match_start_) and
                   (waypoint < bedges[currentread]->read_A_match_end_)) {

                //printf("%d %d\n", currentread, waypoint);
                trace_pts[currentread].push_back(waypoint);


                /*if (waypoint > bedges[currentread]->read_A_match_end_ - EDGE_SAFE) {
                    printf("Reaching the end, neglect low coverage\n");
                }

                if ((coverages[currentread]->at(waypoint) < MIN_COV2) and (waypoint < bedges[currentread]->read_A_match_end_ - EDGE_SAFE)) {
                    revert = true;
                    printf("Low coverage, revert\n");
                    break;
                }*/


                lane.push_back(std::pair<int, int>(currentread, waypoint));
                if (currentread > rmax) rmax = currentread;
                //int previous_wp = waypoint;
                waypoint = mappings[currentread][waypoint - bedges[currentread]->read_A_match_start_] +
                           bedges[currentread]->read_B_match_start_;
                currentread++;
                if (currentread >= n_bb_reads) break;
            }
            if (currentread < n_bb_reads) if (waypoint < bedges[currentread]->alen) {
                lane.push_back(std::pair<int, int>(currentread, waypoint));
                if (currentread > rmax) rmax = currentread;
            }
            /*if (revert) {
                printf("revert\n");
                revert = false;
                while (currentread >= current_starting_read) {
                    trace_pts[currentread].pop_back();
                    currentread --;
                    additional_offset += STEP;
                }
                currentread = current_starting_read;
            }
            else*/
            {
                if (currentread >= rmax)
                    lanes.push_back(lane);
                current_starting_space++;
                currentread = current_starting_read;

            }

        }

        current_starting_read++;
        current_starting_space = 1;//get next space;
        if (trace_pts[current_starting_read].size() == 0)
            current_starting_offset = 0;
        else
            current_starting_offset =
                    trace_pts[current_starting_read].back() - bedges[current_starting_read]->read_A_match_start_;
    }


    /**
     * Show trace points on reads
     */
    for (int i = 0; i < n_bb_reads; i++) {
        printf("Read %d:", i);
        for (int j = 0; j < trace_pts[i].size(); j++) {
            printf("%d ", trace_pts[i][j]);
        }
        printf("\n");
    }

    /**
     * Show lanes
     */

    for (int i = 0; i < lanes.size(); i++) {

        printf("Lane %d\n", i);
        for (int j = 0; j < lanes[i].size(); j++) {
            printf("[%d %d] ", lanes[i][j].first, lanes[i][j].second);
        }
        printf("\n");
    }


    printf("In total %lu lanes\n", lanes.size());
    //if (lanes.size() < 2) {
    //    draft_assembly = breads[0];
    //    out_fa << ">DraftAssemblyContig" << num_contig << std::endl;
    //    out_fa << draft_assembly << std::endl;
    //    num_contig++;
    //    continue;
    //}

    int first_start = lanes[0][0].second;
    int last_end = lanes.back().back().second;

    std::cout << "first " << first_start << " last " << last_end << std::endl;
    std::cout << "len " << reads[std::get<0>(edgelist[0]).id]->len << " " << reads[std::get<1>(edgelist.back()).id]->len << std::endl;
    assert(first_start <= reads[std::get<0>(edgelist[0]).id]->len);
    assert(last_end <= reads[std::get<0>(edgelist.back()).id]->len);
    std::string prefix = reads[std::get<0>(edgelist[0]).id]->bases.substr(0,first_start);
    std::string suffix = reads[std::get<0>(edgelist.back()).id]->bases.substr(last_end);
    printf("last read %d length %d, cut %d\n",std::get<1>(edgelist.back()).id, reads[std::get<1>(edgelist.back()).id]->len, cut_end);
    cut_end = reads[std::get<1>(edgelist.back()).id]->len - cut_end;

    /**
     * Consequtive lanes form a column (ladder)
     */
    std::vector<std::vector<std::tuple<int, int, int> > > ladders;

    for (int i = 0; i < lanes.size() - 1; i++) {
        std::vector<std::pair<int, int> > lane1 = lanes[i];
        std::vector<std::pair<int, int> > lane2 = lanes[i + 1];
        std::vector<std::tuple<int, int, int> > ladder;
        int pos = 0;
        for (int j = 0; j < lane2.size(); j++) {
            while ((lane1[pos].first != lane2[j].first) and (pos < lane1.size() - 1)) pos++;
            if ((lane1[pos].first == lane2[j].first))
                ladder.push_back(std::make_tuple(lane2[j].first, lane1[pos].second, lane2[j].second));
        }
        ladders.push_back(ladder);
    }


    /**
     * show ladders
     */
    for (int i = 0; i < ladders.size(); i++) {
//            printf("Ladder %d\n", i);
//            for (int j = 0; j < ladders[i].size(); j++) {
//                //printf("[%d %d-%d] ", std::get<0>(ladders[i][j]), std::get<1>(ladders[i][j]), std::get<2>(ladders[i][j]) );
//                //printf("%s\n", breads[std::get<0>(ladders[i][j])].substr(std::get<1>(ladders[i][j]),std::get<2>(ladders[i][j])-std::get<1>(ladders[i][j])).c_str());
//
//            }

        if (ladders[i].size() == 0) {
            printf("low coverage!\n");
            continue;
        }

        if (ladders[i].size() > 1) {


            int mx = 0;
            int maxcoverage = 0;
            for (int j = 0; j < ladders[i].size(); j++) {
                int mincoverage = 10000;
                int read = std::get<0>(ladders[i][j]);
                int start = std::get<1>(ladders[i][j]);
                int end = std::get<2>(ladders[i][j]);
                for (int pos = start; pos < end; pos++) {
                    if (coverages[read]->at(pos) < mincoverage) mincoverage = coverages[read]->at(pos);
                }
                if (mincoverage > maxcoverage) {
                    maxcoverage = mincoverage;
                    mx = j;
                }
            }

//                std::cout << "ladder " << i << " num reads " << ladders[i].size() << " possibly error here " <<
//                maxcoverage << "\n!";


            //if (ladders[i].size() == 2) {
            //    draft_assembly += breads[std::get<0>(ladders[i][mx])].substr(std::get<1>(ladders[i][mx]),
            //                                                                 std::get<2>(ladders[i][mx]) -
            //                                                                 std::get<1>(ladders[i][mx]));
            //    continue;
            // }


            std::string base = breads[std::get<0>(ladders[i][mx])].substr(std::get<1>(ladders[i][mx]),
                                                                          std::get<2>(ladders[i][mx]) -
                                                                          std::get<1>(ladders[i][mx]));;
            int seq_count = ladders[i].size();
//                printf("seq_count:%d, max %d\n", seq_count, mx);
            align_tags_t **tags_list;
            tags_list = (align_tags_t **) calloc(seq_count, sizeof(align_tags_t *));
            consensus_data *consensus;

            int alen = (std::get<2>(ladders[i][mx]) - std::get<1>(ladders[i][mx]));
            for (int j = 0; j < ladders[i].size(); j++) {

                int blen = (std::get<2>(ladders[i][j]) - std::get<1>(ladders[i][j]));
                char *aseq = (char *) malloc(
                        (20 + (std::get<2>(ladders[i][mx]) - std::get<1>(ladders[i][mx]))) * sizeof(char));
                char *bseq = (char *) malloc(
                        (20 + (std::get<2>(ladders[i][j]) - std::get<1>(ladders[i][j]))) * sizeof(char));
                strcpy(aseq, breads[std::get<0>(ladders[i][mx])].substr(std::get<1>(ladders[i][mx]),
                                                                        std::get<2>(ladders[i][mx]) -
                                                                        std::get<1>(ladders[i][mx])).c_str());
                strcpy(bseq, breads[std::get<0>(ladders[i][j])].substr(std::get<1>(ladders[i][j]),
                                                                       std::get<2>(ladders[i][j]) -
                                                                       std::get<1>(ladders[i][j])).c_str());


                aln_range *arange = (aln_range *) calloc(1, sizeof(aln_range));
                arange->s1 = 0;
                arange->e1 = strlen(bseq);
                arange->s2 = 0;
                arange->e2 = strlen(aseq);
                arange->score = 5;

                //printf("blen %d alen%d\n",strlen(bseq), strlen(aseq));
                //printf("before get tags\n");

                alignment *alng = _align(bseq, blen, aseq, alen, 150, 1);

                char *q_aln_str = (char *) malloc((5 + strlen(alng->q_aln_str)) * sizeof(char));
                char *t_aln_str = (char *) malloc((5 + strlen(alng->t_aln_str)) * sizeof(char));


                strcpy(q_aln_str + 1, alng->q_aln_str);
                strcpy(t_aln_str + 1, alng->t_aln_str);
                q_aln_str[0] = 'T';
                t_aln_str[0] = 'T';


                for (int pos = 0; pos < strlen(q_aln_str); pos++) q_aln_str[pos] = toupper(q_aln_str[pos]);
                for (int pos = 0; pos < strlen(t_aln_str); pos++) t_aln_str[pos] = toupper(t_aln_str[pos]);

                //printf("Q:%s\nT:%s\n", q_aln_str, t_aln_str);

                tags_list[j] = get_align_tags(q_aln_str,
                                              t_aln_str,
                                              strlen(alng->q_aln_str) + 1,
                                              arange, (unsigned int) j, 0);
                //free(aseq);
                //free(bseq);

                /*for (int k = 0; k < tags_list[j]->len; k++) {
                    printf("%d %d %ld %d %c %c\n",j, k, tags_list[j]->align_tags[k].t_pos,
                           tags_list[j]->align_tags[k].delta,
                            //tags_list[j]->align_tags[k].p_q_base,
                           aseq[tags_list[j]->align_tags[k].t_pos],
                           tags_list[j]->align_tags[k].q_base);
                }*/
                free(q_aln_str);
                free(t_aln_str);
                free(aseq);
                free(bseq);
                free_alignment(alng);

            }

            //printf("%d %d\n%s\n",seq_count, strlen(seq), seq);

            consensus = get_cns_from_align_tags(tags_list, seq_count, alen + 1, 1);
//                printf("Consensus len :%d\n",strlen(consensus->sequence));
            draft_assembly += std::string(consensus->sequence);

            free_consensus_data(consensus);
            for (int j = 0; j < seq_count; j++)
                free_align_tags(tags_list[j]);

        } else {
            draft_assembly += breads[std::get<0>(ladders[i][0])].substr(std::get<1>(ladders[i][0]),
                                                                        std::get<2>(ladders[i][0]) -
                                                                        std::get<1>(ladders[i][0]));
        }

//            printf("\n");
    }


    /*for (int i = 0; i < mapping.size(); i++)
        printf("%d %d\n", i, mapping[i]);
    printf("[%d %d], [%d %d]\n", bedges[0]->read_A_match_start_, bedges[0]->read_A_match_end_, bedges[0]->read_B_match_start_, bedges[0]->read_B_match_end_);*/

    std::cout << sequence.size() << std::endl;
    std::cout << draft_assembly.size() << std::endl;

    //if (draft_assembly.size() > 0) {
    //    out_fa << ">Draft_assembly" << num_contig << std::endl;
    //    out_fa << draft_assembly << std::endl;
    //}
    //num_contig++;
    contig = prefix + draft_assembly + suffix + overhang;

	std::cout << "ctg size:" << contig.size() << "cut_start:" << cut_start << "cut_end:" << cut_end << std::endl;

    if ((cut_start <= contig.size()) and (cut_end <= contig.size()))
    contig = contig.substr(cut_start, contig.size() - cut_end - cut_start);
    return 0;
}


inline std::vector<std::string> glob(const std::string& pat){
    using namespace std;
    glob_t glob_result;
    glob(pat.c_str(),GLOB_TILDE,NULL,&glob_result);
    vector<string> ret;
    for(unsigned int i=0;i<glob_result.gl_pathc;++i){
        ret.push_back(string(glob_result.gl_pathv[i]));
    }
    globfree(&glob_result);
    return ret;
};


int main(int argc, char *argv[]) {

    cmdline::parser cmdp;
    cmdp.add<std::string>("db", 'b', "db file name", false, "");
    cmdp.add<std::string>("las", 'l', "las file name", false, "");
    cmdp.add<std::string>("paf", 'p', "paf file name", false, "");
    cmdp.add<std::string>("config", 'c', "configuration file name", false, "");
    cmdp.add<std::string>("fasta", 'f', "fasta file name", false, "");
    cmdp.add<std::string>("prefix", 'x', "(intermediate output) input file prefix", true, "");
    cmdp.add<std::string>("out", 'o', "final output file name", true, "");
    cmdp.add<std::string>("log", 'g', "log folder name", false, "log");
    cmdp.add<std::string>("path", 0, "path file name", false, "path");
    cmdp.add("debug", '\0', "debug mode");

//    cmdp.add<std::string>("restrictreads",'r',"restrict to reads in the file",false,"");


    cmdp.parse_check(argc, argv);

    LAInterface la;
    const char *name_db = cmdp.get<std::string>("db").c_str(); //.db file of reads to load
    const char *name_las = cmdp.get<std::string>("las").c_str();//.las file of alignments
    const char *name_paf = cmdp.get<std::string>("paf").c_str();
    const char *name_fasta = cmdp.get<std::string>("fasta").c_str();
    const char *name_config = cmdp.get<std::string>("config").c_str();//name of the configuration file, in INI format
    std::string out = cmdp.get<std::string>("prefix");
    std::string out_name = cmdp.get<std::string>("out");
    std::string path_name = cmdp.get<std::string>("path");
//    const char * name_restrict = cmdp.get<std::string>("restrictreads").c_str();


    std::string name_mask = out + ".mas";
	std::string name_max = out + ".max";
    std::string name_homo = out + ".homologous.txt";
    std::string name_rep = out + ".repeat.txt";
    std::string name_hg = out + ".hinges.txt";
    std::string name_cov = out + ".coverage.txt";
    std::string name_garbage = out + ".garbage.txt";
    std::string name_contained = out + ".contained.txt";
    std::string name_deadend = out_name + ".deadends.txt";


    std::ofstream deadend_out(name_deadend);
    std::ofstream garbage_out(name_garbage);
    std::ofstream contained_out(name_contained);
    std::ifstream homo(name_homo);
    std::vector<int> homo_reads;


    bool delete_telomere = false;  // TODO: command line option to set this true

    int read_id;
    while (homo >> read_id) homo_reads.push_back(read_id);


    namespace spd = spdlog;

    //auto console = spd::stdout_logger_mt("console");
    std::vector<spdlog::sink_ptr> sinks;
    sinks.push_back(std::make_shared<spdlog::sinks::stdout_sink_st>());
    sinks.push_back(
            std::make_shared<spdlog::sinks::daily_file_sink_st>(cmdp.get<std::string>("log") + "/log", "txt", 23, 59));
    auto console = std::make_shared<spdlog::logger>("log", std::begin(sinks), std::end(sinks));
    spdlog::register_logger(console);

    console->info("draft consensus");


    console->info("name of db: {}, name of .las file {}", name_db, name_las);
    console->info("name of fasta: {}, name of .paf file {}", name_fasta, name_paf);
    console->info("filter files prefix: {}", out);
    console->info("output prefix: {}", out_name);


    std::ifstream ini_file(name_config);
    std::string str((std::istreambuf_iterator<char>(ini_file)),
                    std::istreambuf_iterator<char>());

    console->info("Parameters passed in \n{}", str);

    if (strlen(name_db) > 0)
        la.openDB(name_db);


    std::vector<std::string> name_las_list;
    std::string name_las_str(name_las);

    if (name_las_str.find('*') != -1)
        name_las_list = glob(name_las_str);
    else
        name_las_list.push_back(name_las_str);


    if (strlen(name_las) > 0)
        la.openAlignmentFile(name_las);

    int64 n_aln = 0;

    if (strlen(name_las) > 0) {
        n_aln = la.getAlignmentNumber();
        console->info("Load alignments from {}", name_las);
        console->info("# Alignments: {}", n_aln);
    }

    int n_read;
    if (strlen(name_db) > 0) {
        n_read = la.getReadNumber();
    }

    std::vector<Read *> reads; //Vector of pointers to all reads

    if (strlen(name_fasta) > 0) {
        n_read = la.loadFASTA(name_fasta, reads);
    }

    console->info("# Reads: {}", n_read); // output some statistics


    if (strlen(name_db) > 0) {
        la.getRead(reads, 0, n_read);
    }

	std::ifstream max_reads_file(name_max);

    std::vector<bool> maximal_read;
    maximal_read.resize(n_read, false);
    std::string read_line;
	int num_active_reads = 0;
    while(std::getline(max_reads_file, read_line))
    {
        int read_number;
        read_number = atoi(read_line.c_str());
        maximal_read[read_number] = true;
        num_active_reads++;
    }
    console->info("Total number of active reads: {}/{}", num_active_reads, n_read);

    for (int i = 0; i < n_read; i++){
        reads[i]->active = maximal_read[i];
    }


    std::vector<int> range;

    for (int i = 0; i < n_read; i++) {
        if (reads[i]->active) range.push_back(i);
    }

    std::sort(range.begin(), range.end());

    std::vector<LOverlap *> aln;//Vector of pointers to all alignments
    std::vector<LAlignment *> full_aln;//Vector of pointers to all alignments


    if (strlen(name_las) > 0) {
        la.resetAlignment();
        la.getOverlap(aln, range);
        la.resetAlignment();
		la.getAlignment(full_aln, range);
    }

    if (strlen(name_paf) > 0) {
        n_aln = la.loadPAF(std::string(name_paf), aln);
        console->info("Load alignments from {}", name_paf);
        console->info("# Alignments: {}", n_aln);
    }

    if (n_aln == 0) {
        console->error("No alignments!");
        return 1;
    }


    console->info("Input data finished");

    INIReader reader(name_config);

    if (reader.ParseError() < 0) {
        console->warn("Can't load {}", name_config);
        return 1;
    }

    int LENGTH_THRESHOLD = int(reader.GetInteger("filter", "length_threshold", -1));
    double QUALITY_THRESHOLD = reader.GetReal("filter", "quality_threshold", 0.0);
    int N_ITER = (int) reader.GetInteger("filter", "n_iter", -1);
    int ALN_THRESHOLD = (int) reader.GetInteger("filter", "aln_threshold", -1);
    int MIN_COV = (int) reader.GetInteger("filter", "min_cov", -1);
    int CUT_OFF = (int) reader.GetInteger("filter", "cut_off", -1);
    int THETA = (int) reader.GetInteger("filter", "theta", -1);
    int THETA2 = (int) reader.GetInteger("filter", "theta2", 0);
    int N_PROC = (int) reader.GetInteger("running", "n_proc", 4);
    int HINGE_SLACK = (int) reader.GetInteger("layout", "hinge_slack", 1000);
    //This is the amount by which  a forward overlap
    //must be longer than a forward internal overlap to be preferred while
    //building a graph.
    int HINGE_TOLERANCE = (int) reader.GetInteger("layout", "hinge_tolerance", 150);
    //This is how far an overlap must start from a hinge to be considered an internal
    //overlap.
    int KILL_HINGE_OVERLAP_ALLOWANCE = (int) reader.GetInteger("layout", "kill_hinge_overlap", 300);
    int KILL_HINGE_INTERNAL_ALLOWANCE = (int) reader.GetInteger("layout", "kill_hinge_internal", 40);

    int MATCHING_HINGE_SLACK = (int) reader.GetInteger("layout", "matching_hinge_slack", 200);

    int NUM_EVENTS_TELOMERE = (int) reader.GetInteger("layout", "num_events_telomere", 7);

    int MIN_CONNECTED_COMPONENT_SIZE = (int) reader.GetInteger("layout", "min_connected_component_size", 8);


    int MIN_COV2 = reader.GetInteger("draft", "min_cov", -1);
    int EDGE_TRIM = reader.GetInteger("draft", "trim", -1);
    int EDGE_SAFE = reader.GetInteger("draft", "edge_safe", -1);
    int TSPACE = reader.GetInteger("draft", "tspace", -1);
    int STEP = reader.GetInteger("draft", "step", -1);

    console->info("LENGTH_THRESHOLD = {}", LENGTH_THRESHOLD);
    console->info("QUALITY_THRESHOLD = {}", QUALITY_THRESHOLD);
    console->info("ALN_THRESHOLD = {}", ALN_THRESHOLD);
    console->info("MIN_COV = {}", MIN_COV);
    console->info("CUT_OFF = {}", CUT_OFF);
    console->info("THETA = {}", THETA);
    console->info("N_ITER = {}", N_ITER);
    console->info("THETA2 = {}", THETA2);
    console->info("N_PROC = {}", N_PROC);
    console->info("HINGE_SLACK = {}", HINGE_SLACK);
    console->info("HINGE_TOLERANCE = {}", HINGE_TOLERANCE);
    console->info("KILL_HINGE_OVERLAP_ALLOWANCE = {}", KILL_HINGE_OVERLAP_ALLOWANCE);
    console->info("KILL_HINGE_INTERNAL_ALLOWANCE = {}", KILL_HINGE_INTERNAL_ALLOWANCE);
    console->info("MATCHING_HINGE_SLACK = {}", MATCHING_HINGE_SLACK);
    console->info("MIN_CONNECTED_COMPONENT_SIZE = {}", MIN_CONNECTED_COMPONENT_SIZE);


    omp_set_num_threads(N_PROC);
    std::vector<Edge_w> edgelist, edgelist_ms; // save output to edgelist
    std::vector<std::unordered_map<int, std::vector<LOverlap *> > > idx_ab;


    for (int i = 0; i < n_read; i++) {
        //An initialisation for loop
        //TODO Preallocate memory. Much more efficient.
        idx_ab.push_back(std::unordered_map<int, std::vector<LOverlap *> >());
    }

    for (int i = 0; i < aln.size(); i++) {
        idx_ab[aln[i]->read_A_id_][aln[i]->read_B_id_] = std::vector<LOverlap *>();
    }

    for (int i = 0; i < aln.size(); i++) {
        idx_ab[aln[i]->read_A_id_][aln[i]->read_B_id_].push_back(aln[i]);
    }


    std::unordered_map<int, std::vector<LOverlap *> > idx3; // this is the pileup
    std::vector<std::set<int> > has_overlap(n_read);
    std::unordered_map<int, std::unordered_map<int, std::vector<LOverlap *> > > idx;


    for (int i = 0; i < n_read; i++) {
        //has_overlap[i] = std::set<int>();
        idx3[i] = std::vector<LOverlap *>();
    }

    //for (int i = 0; i < aln.size(); i++)
    //    if (aln[i]->active)
    //        idx[std::pair<int, int>(aln[i]->aid, aln[i]->bid)] = std::vector<LOverlap *>();
    for (int i = 0; i < aln.size(); i++) {
        if (aln[i]->active) {
            idx[aln[i]->read_A_id_][aln[i]->read_B_id_] = std::vector<LOverlap *>();
        }
    }


    for (int i = 0; i < aln.size(); i++) {
        if (aln[i]->active) {
            has_overlap[aln[i]->read_A_id_].insert(aln[i]->read_B_id_);
        }
    }

    for (int i = 0; i < aln.size(); i++) {
        if (aln[i]->active) {
            idx3[aln[i]->read_A_id_].push_back(aln[i]);
        }
    }


    std::cout << "add data" << std::endl;
    for (int i = 0; i < aln.size(); i++) {
        if (aln[i]->active) {
            idx[aln[i]->read_A_id_][aln[i]->read_B_id_].push_back(aln[i]);
        }
    }
    std::cout << "add data" << std::endl;


    std::string name_input= out + ".edges.list";
    std::ifstream edges_file(name_input);

    std::string name_output = out_name + ".fasta";
    std::ofstream out_fa(name_output);

    int num_contig = 0;
    int num_one_read_contig = 0;
    std::string current_name;
    std::string edge_line;
    std::string contig;
    bool one_read_contig = false;
    bool two_read_contig = false;
    int cut_start = 0, cut_end = 0;

    while (!edges_file.eof()) {
        std::getline(edges_file, edge_line);
        std::cout << edge_line << std::endl;
        if (edge_line.size() == 0) continue;
        if (edge_line[0] == '>') continue;
        std::vector<std::string> tokens = split(edge_line, ' ');
        if (tokens.size() < 6) std::cout << "Error! Wrong format." << std::endl;

        Node node0;
        Node node1;
        node0.id = std::stoi(tokens[1]);
        node1.id = std::stoi(tokens[3]);
    }

    edges_file.clear();
    edges_file.seekg(0, std::ios::beg);

    while (!edges_file.eof()) {
        std::getline(edges_file, edge_line);
        if (edge_line[0] == '>') {
            std::cout << current_name << std::endl;

            if (edgelist.size() > 0)
            {
                draft_assembly_ctg(edgelist, la, full_aln, idx3, idx, reads, TSPACE, EDGE_SAFE, MIN_COV2, cut_start, cut_end, one_read_contig, two_read_contig, contig);
                out_fa << current_name << std::endl;
                out_fa << contig << std::endl;
            }
            edgelist.clear();
            current_name = edge_line;
            one_read_contig = false;
            two_read_contig = false;
            cut_start = 0;
            cut_end = 0;
            continue;
        }

        if (edges_file.eof()) {
            // process edges list
            std::cout << current_name << std::endl;

            draft_assembly_ctg(edgelist, la, full_aln, idx3, idx, reads, TSPACE, EDGE_SAFE, MIN_COV2, cut_start, cut_end, one_read_contig, two_read_contig, contig);
            out_fa << current_name << std::endl;
            out_fa << contig << std::endl;

            edgelist.clear();
            one_read_contig = false;
            two_read_contig = false;
            continue;
        }

        std::vector<std::string> tokens = split(edge_line, ' ');
        if (tokens.size() < 6) std::cout << "Error! Wrong format." << std::endl;
        std::cout << edge_line << std::endl;

        Node node0;
        Node node1;
        int w;
        node0.id = std::stoi(tokens[1]);
        node0.strand = std::stoi(tokens[2]);

        node1.id = std::stoi(tokens[3]);
        node1.strand = std::stoi(tokens[4]);;

        if (tokens[0] == "O") {
            w = 0;
            one_read_contig = true;
        } else if (tokens[0] == "D") {
            w = std::stoi(tokens[5]);
            two_read_contig = true;
        }
        else w = std::stoi(tokens[5]);

        edgelist.push_back(std::make_tuple(node0, node1, w));

        if (tokens[0] == "O") {
             cut_start = std::stoi(tokens[5]);
             cut_end = std::stoi(tokens[6]);
        } else if (tokens[0] == "S") {
            cut_start = std::stoi(tokens[6]);
        } else if (tokens[0] == "E") {
            cut_end = std::stoi(tokens[6]);
        } else if (tokens[0] == "D") {
             cut_start = std::stoi(tokens[6]);
             cut_end = std::stoi(tokens[7]);
        }
    }

    if (strlen(name_db) > 0)
    la.closeDB(); //close database
    return 0;
}
