# Supplementary material for: HINGE: long-read assembly achieves optimal repeat resolution
Source: Genome Res. 2017 May;27(5):747–56. doi: 10.1101/gr.216465.116 (PMC5411769; doi:10.1101/gr.216465.116)
Supplement: Supplemental Material [file supp_gr.216465.116_Supplemental_Source_Code.zip › HINGE-master/src/consensus/io_base.cpp]

#include <stdio.h>
#include <unistd.h>
#include <unordered_map>
#include <algorithm>
#include <fstream>
#include <sstream>
#include <iostream>
#include <set>
#include <omp.h>
#include <tuple>
#include <iomanip>

#include "spdlog/spdlog.h"
#include "cmdline.h"
#include "INIReader.h"
#include "DB.h"
#include "align.h"
#include "LAInterface.h"

#include <utility>
#include <boost/graph/adjacency_list.hpp>
#include <boost/graph/connected_components.hpp>

#define LAST_READ_SYMBOL  '$'

#define HINGED_EDGE 1
#define UNHINGED_EDGE -1
#define REVERSE_COMPLEMENT_MATCH 1
#define SAME_DIRECTION_MATCH 0

using namespace boost;

typedef adjacency_list <vecS, vecS, undirectedS> Graph;
typedef std::tuple<Node, Node, int> Edge_w;
typedef std::pair<Node, Node> Edge_nw;


std::ostream& operator<<(std::ostream& out, const MatchType value){
    static std::map<MatchType, std::string> strings;
    if (strings.size() == 0){
#define INSERT_ELEMENT(p) strings[p] = #p
        INSERT_ELEMENT(FORWARD);
        INSERT_ELEMENT(BACKWARD);
        INSERT_ELEMENT(ACOVERB);
        INSERT_ELEMENT(BCOVERA);
        INSERT_ELEMENT(INTERNAL);
        INSERT_ELEMENT(UNDEFINED);
        INSERT_ELEMENT(NOT_ACTIVE);
#undef INSERT_ELEMENT
    }
    return out << strings[value];
}


bool compare_overlap(LOverlap * ovl1, LOverlap * ovl2) {
    return ((ovl1->read_A_match_end_ - ovl1->read_A_match_start_
             + ovl1->read_B_match_end_ - ovl1->read_B_match_start_) >
            (ovl2->read_A_match_end_ - ovl2->read_A_match_start_
             + ovl2->read_B_match_end_ - ovl2->read_B_match_start_));
}

bool compare_overlap_weight(LOverlap * ovl1, LOverlap * ovl2) {
    return (ovl1->weight > ovl2->weight);
}


bool compare_overlap_abpos(LOverlap * ovl1, LOverlap * ovl2) {
    return ovl1->read_A_match_start_ < ovl2->read_A_match_start_;
}

bool compare_overlap_aepos(LOverlap * ovl1, LOverlap * ovl2) {
    return ovl1->read_A_match_start_ > ovl2->read_A_match_start_;
}


int main(int argc, char *argv[]) {

    cmdline::parser cmdp;
    cmdp.add<std::string>("db", 'b', "db file name", false, "");
    cmdp.add<std::string>("las", 'l', "las file name", false, "");
    cmdp.add<std::string>("paf", 'p', "paf file name", false, "");
    cmdp.add<std::string>("config", 'c', "configuration file name", false, "");
    cmdp.add<std::string>("fasta", 'f', "fasta file name", false, "");
    cmdp.add<std::string>("prefix", 'x', "(intermediate output) input file prefix", true, "");
    cmdp.add<std::string>("out", 'o', "final output file name", true, "");
    cmdp.add<std::string>("log", 'g', "log folder name", false, "log");


//    cmdp.add<std::string>("restrictreads",'r',"restrict to reads in the file",false,"");


    cmdp.parse_check(argc, argv);

    LAInterface la;
    const char *name_db = cmdp.get<std::string>("db").c_str(); //.db file of reads to load
    const char *name_las = cmdp.get<std::string>("las").c_str();//.las file of alignments
    const char *name_paf = cmdp.get<std::string>("paf").c_str();
    const char *name_fasta = cmdp.get<std::string>("fasta").c_str();
    const char *name_config = cmdp.get<std::string>("config").c_str();//name of the configuration file, in INI format
    std::string out = cmdp.get<std::string>("prefix");
    std::string out_name = cmdp.get<std::string>("out");
//    const char * name_restrict = cmdp.get<std::string>("restrictreads").c_str();


    std::string name_mask = out + ".mas";
    std::string name_max = out + ".max";
    std::string name_homo = out + ".homologous.txt";
    std::string name_rep = out + ".repeat.txt";
    std::string name_hg = out + ".hinges.txt";
    std::string name_cov = out + ".coverage.txt";
    std::string name_garbage = out + ".garbage.txt";
    std::string name_contained = out + ".contained.txt";
    std::string name_deadend = out_name + ".deadends.txt";


    std::ofstream deadend_out(name_deadend);
    std::ofstream maximal_reads(name_max);
    std::ofstream garbage_out(name_garbage);
    std::ofstream contained_out(name_contained);
    std::ifstream homo(name_homo);
    std::vector<int> homo_reads;


    bool delete_telomere = false;  // TODO: command line option to set this true

    int read_id;
    while (homo >> read_id) homo_reads.push_back(read_id);


    namespace spd = spdlog;

    //auto console = spd::stdout_logger_mt("console");
    std::vector<spdlog::sink_ptr> sinks;
    sinks.push_back(std::make_shared<spdlog::sinks::stdout_sink_st>());
    sinks.push_back(
            std::make_shared<spdlog::sinks::daily_file_sink_st>(cmdp.get<std::string>("log") + "/log", "txt", 23, 59));
    auto console = std::make_shared<spdlog::logger>("log", std::begin(sinks), std::end(sinks));
    spdlog::register_logger(console);

    console->info("Hinging layout");
    char *buff = (char *) malloc(sizeof(char) * 2000);
    getwd(buff);
    console->info("current user {}, current working directory {}", getlogin(), buff);
    free(buff);
    console->info("name of db: {}, name of .las file {}", name_db, name_las);
    console->info("name of fasta: {}, name of .paf file {}", name_fasta, name_paf);
    console->info("filter files prefix: {}", out);
    console->info("output prefix: {}", out_name);


    std::ifstream ini_file(name_config);
    std::string str((std::istreambuf_iterator<char>(ini_file)),
                    std::istreambuf_iterator<char>());

    console->info("Parameters passed in \n{}", str);

    if (strlen(name_db) > 0)
        la.openDB(name_db);


    if (strlen(name_las) > 0)
        la.openAlignmentFile(name_las);

    int64 n_aln = 0;

    if (strlen(name_las) > 0) {
        n_aln = la.getAlignmentNumber();
        console->info("Load alignments from {}", name_las);
        console->info("# Alignments: {}", n_aln);
    }

    int n_read;
    if (strlen(name_db) > 0)
        n_read = la.getReadNumber();

    std::vector<Read *> reads; //Vector of pointers to all reads

    if (strlen(name_fasta) > 0) {
        n_read = la.loadFASTA(name_fasta, reads);
    }

    console->info("# Reads: {}", n_read); // output some statistics

    std::vector<LOverlap *> aln;//Vector of pointers to all alignments

    if (strlen(name_las) > 0) {
        la.resetAlignment();
        la.getOverlap(aln, 0, n_aln);
    }

    if (strlen(name_paf) > 0) {
        n_aln = la.loadPAF(std::string(name_paf), aln);
        console->info("Load alignments from {}", name_paf);
        console->info("# Alignments: {}", n_aln);
    }

    if (n_aln == 0) {
        console->error("No alignments!");
        return 1;
    }


    if (strlen(name_db) > 0) {
        la.getRead(reads, 0, n_read);
    }

    console->info("Input data finished");

    INIReader reader(name_config);

    if (reader.ParseError() < 0) {
        console->warn("Can't load {}", name_config);
        return 1;
    }

    int LENGTH_THRESHOLD = int(reader.GetInteger("filter", "length_threshold", -1));
    double QUALITY_THRESHOLD = reader.GetReal("filter", "quality_threshold", 0.0);
    int N_ITER = (int) reader.GetInteger("filter", "n_iter", -1);
    int ALN_THRESHOLD = (int) reader.GetInteger("filter", "aln_threshold", -1);
    int MIN_COV = (int) reader.GetInteger("filter", "min_cov", -1);
    int CUT_OFF = (int) reader.GetInteger("filter", "cut_off", -1);
    int THETA = (int) reader.GetInteger("filter", "theta", -1);
    int THETA2 = (int) reader.GetInteger("filter", "theta2", 0);
    int N_PROC = (int) reader.GetInteger("running", "n_proc", 4);
    int HINGE_SLACK = (int) reader.GetInteger("layout", "hinge_slack", 1000);
    //This is the amount by which  a forward overlap
    //must be longer than a forward internal overlap to be preferred while
    //building a graph.
    int HINGE_TOLERANCE = (int) reader.GetInteger("layout", "hinge_tolerance", 150);
    //This is how far an overlap must start from a hinge to be considered an internal
    //overlap.
    int KILL_HINGE_OVERLAP_ALLOWANCE = (int) reader.GetInteger("layout", "kill_hinge_overlap", 300);
    int KILL_HINGE_INTERNAL_ALLOWANCE = (int) reader.GetInteger("layout", "kill_hinge_internal", 40);

    int MATCHING_HINGE_SLACK = (int) reader.GetInteger("layout", "matching_hinge_slack", 200);

    int NUM_EVENTS_TELOMERE = (int) reader.GetInteger("layout", "num_events_telomere", 7);

    int MIN_CONNECTED_COMPONENT_SIZE = (int) reader.GetInteger("layout", "min_connected_component_size", 8);


    console->info("LENGTH_THRESHOLD = {}", LENGTH_THRESHOLD);
    console->info("QUALITY_THRESHOLD = {}", QUALITY_THRESHOLD);
    console->info("ALN_THRESHOLD = {}", ALN_THRESHOLD);
    console->info("MIN_COV = {}", MIN_COV);
    console->info("CUT_OFF = {}", CUT_OFF);
    console->info("THETA = {}", THETA);
    console->info("N_ITER = {}", N_ITER);
    console->info("THETA2 = {}", THETA2);
    console->info("N_PROC = {}", N_PROC);
    console->info("HINGE_SLACK = {}", HINGE_SLACK);
    console->info("HINGE_TOLERANCE = {}", HINGE_TOLERANCE);
    console->info("KILL_HINGE_OVERLAP_ALLOWANCE = {}", KILL_HINGE_OVERLAP_ALLOWANCE);
    console->info("KILL_HINGE_INTERNAL_ALLOWANCE = {}", KILL_HINGE_INTERNAL_ALLOWANCE);
    console->info("MATCHING_HINGE_SLACK = {}", MATCHING_HINGE_SLACK);
    console->info("MIN_CONNECTED_COMPONENT_SIZE = {}", MIN_CONNECTED_COMPONENT_SIZE);


    omp_set_num_threads(N_PROC);
    std::vector<Edge_w> edgelist, edgelist_ms; // save output to edgelist
    std::vector<std::unordered_map<int, std::vector<LOverlap *> > > idx_ab;

    
    if (strlen(name_db) > 0)
    la.closeDB(); //close database
    return 0;
}
