# Supplementary material for: HINGE: long-read assembly achieves optimal repeat resolution
Source: Genome Res. 2017 May;27(5):747–56. doi: 10.1101/gr.216465.116 (PMC5411769; doi:10.1101/gr.216465.116)
Supplement: Supplemental Material [file supp_gr.216465.116_Supplemental_Source_Code.zip › HINGE-master/src/filter/CMakeLists.txt]

cmake_minimum_required(VERSION 3.2)

add_executable(Reads_filter filter)
target_link_libraries(Reads_filter LAInterface ini spdlog)

install(TARGETS Reads_filter DESTINATION ${libexec})
