# Supplementary material for: HINGE: long-read assembly achieves optimal repeat resolution
Source: Genome Res. 2017 May;27(5):747–56. doi: 10.1101/gr.216465.116 (PMC5411769; doi:10.1101/gr.216465.116)
Supplement: Supplemental Material [file supp_gr.216465.116_Supplemental_Source_Code.zip › HINGE-master/src/hinge]

#!/bin/bash

export PATH="`dirname $BASH_SOURCE`/../lib/hinge:$PATH"

subcommand="$1"
shift

case "$subcommand" in
    filter)
	Reads_filter $*
	;;
    layout)
	hinging $*
	;;
	maximal)
	get_maximal_reads $*
	;;
    clip)
	pruning_and_clipping.py $*
	;;
    clip-nanopore)
    pruning_and_clipping_nanopore.py $*
    ;;
    draft-path)
	get_draft_path.py $*
	;;
    draft)
	draft_assembly $*
	;;
    correct-head)
	correct_head.py $*
	;;
    consensus)
	consensus $*
	;;
    fasta2q)
        fasta_to_fastq.py $*
	;;
    gfa)
	get_consensus_gfa.py $*
	;;
    visualize|visualise)
	Visualise_graph.py $*
	;;
    condense)
	condense_graph.py $*
	;;
    correct_head)
        correct_head.py $*
	;;
    *)
	echo "See hinge(1) for usage information."
	exit 1
	;;
esac
