# Supplementary material for: HINGE: long-read assembly achieves optimal repeat resolution
Source: Genome Res. 2017 May;27(5):747–56. doi: 10.1101/gr.216465.116 (PMC5411769; doi:10.1101/gr.216465.116)
Supplement: Supplemental Material [file supp_gr.216465.116_Supplemental_Source_Code.zip › HINGE-master/src/include/ini.h]

/* inih -- simple .INI file parser

inih is released under the New BSD license (see LICENSE.txt). Go to the project
home page for more info:

https://github.com/benhoyt/inih

*/

#ifndef __INI_H__
#define __INI_H__

/* Make this header file easier to include in C++ code */
#ifdef __cplusplus
extern "C" {
#endif

#include <stdio.h>

/* Typedef for prototype of handler function. */
typedef int (*ini_handler)(void* user, const char* section,
                           const char* name, const char* value);

/* Typedef for prototype of fgets-style reader function. */
typedef char* (*ini_reader)(char* str, int num, void* stream);

/* Parse given INI-style file. May have [section]s, name=value pairs
   (whitespace stripped), and comments starting with ';' (semicolon). Section
   is "" if name=value pair parsed before any section heading. name:value
   pairs are also supported as a concession to Python's ConfigParser.

   For each name=value pair parsed, call handler function with given user
   pointer as well as section, name, and value (data only valid for duration
   of handler call). Handler should return nonzero on success, zero on error.

   Returns 0 on success, line number of first error on parse error (doesn't
   stop on first error), -1 on file open error, or -2 on memory allocation
   error (only when INI_USE_STACK is zero).
*/
int ini_parse(const char* filename, ini_handler handler, void* user);

/* Same as ini_parse(), but takes a FILE* instead of filename. This doesn't
   close the file when it's finished -- the caller must do that. */
int ini_parse_file(FILE* file, ini_handler handler, void* user);

/* Same as ini_parse(), but takes an ini_reader function pointer instead of
   filename. Used for implementing custom or string-based I/O. */
int ini_parse_stream(ini_reader reader, void* stream, ini_handler handler,
                     void* user);

/* Nonzero to allow multi-line value parsing, in the style of Python's
   ConfigParser. If allowed, ini_parse() will call the handler with the same
   name for each subsequent line parsed. */
#ifndef INI_ALLOW_MULTILINE
#define INI_ALLOW_MULTILINE 1
#endif

/* Nonzero to allow a UTF-8 BOM sequence (0xEF 0xBB 0xBF) at the start of
   the file. See http://code.google.com/p/inih/issues/detail?id=21 */
#ifndef INI_ALLOW_BOM
#define INI_ALLOW_BOM 1
#endif

/* Nonzero to use stack, zero to use heap (malloc/free). */
#ifndef INI_USE_STACK
#define INI_USE_STACK 1
#endif

/* Stop parsing on first error (default is to keep parsing). */
#ifndef INI_STOP_ON_FIRST_ERROR
#define INI_STOP_ON_FIRST_ERROR 0
#endif

/* Maximum line length for any line in INI file. */
#ifndef INI_MAX_LINE
#define INI_MAX_LINE 200
#endif

#ifdef __cplusplus
}
#endif

#endif /* __INI_H__ */
