# Supplementary material for: HINGE: long-read assembly achieves optimal repeat resolution
Source: Genome Res. 2017 May;27(5):747–56. doi: 10.1101/gr.216465.116 (PMC5411769; doi:10.1101/gr.216465.116)
Supplement: Supplemental Material [file supp_gr.216465.116_Supplemental_Source_Code.zip › HINGE-master/src/layout/CMakeLists.txt]

cmake_minimum_required(VERSION 3.2)

set(Boost_USE_STATIC_LIBS   ON)

FIND_PACKAGE( Boost COMPONENTS graph REQUIRED )
INCLUDE_DIRECTORIES( ${Boost_INCLUDE_DIR} )

add_executable(hinging hinging)
target_link_libraries(hinging LAInterface ini spdlog ${Boost_LIBRARIES})

install(TARGETS hinging DESTINATION ${libexec})
