# Supplementary material for: HINGE: long-read assembly achieves optimal repeat resolution
Source: Genome Res. 2017 May;27(5):747–56. doi: 10.1101/gr.216465.116 (PMC5411769; doi:10.1101/gr.216465.116)
Supplement: Supplemental Material [file supp_gr.216465.116_Supplemental_Source_Code.zip › HINGE-master/src/test/omp_test.c]

//
// Created by Fei Xia on 10/25/15.
//


#include <omp.h>
#include <stdio.h>
#include <stdlib.h>

int main (int argc, char *argv[])
{
    int nthreads, tid;

/* Fork a team of threads giving them their own copies of variables */
#pragma omp parallel private(nthreads, tid)
    {

        /* Obtain thread number */
        tid = omp_get_thread_num();
        printf("Hello World from thread = %d\n", tid);

        /* Only master thread does this */
        if (tid == 0)
        {
            nthreads = omp_get_num_threads();
            printf("Number of threads = %d\n", nthreads);
        }

    }  /* All threads join master thread and disband */

}
