# Supplementary material for: HINGE: long-read assembly achieves optimal repeat resolution
Source: Genome Res. 2017 May;27(5):747–56. doi: 10.1101/gr.216465.116 (PMC5411769; doi:10.1101/gr.216465.116)
Supplement: Supplemental Material [file supp_gr.216465.116_Supplemental_Source_Code.zip › HINGE-master/utils/clean.sh]

#!/bin/bash

pwd=$PWD
cd $pwd/thirdparty/DAZZ_DB
make clean

cd $pwd/thirdparty//DALIGNER
make clean

cd $pwd/thirdparty/DASCRUBBER
make clean

cd $pwd/thirdparty/DEXTRACTOR
make clean

cd $pwd
mkdir build
cd $pwd/build
cmake .. -DCMAKE_C_COMPILER=gcc-4.9 -DCMAKE_CXX_COMPILER=g++-4.9
make clean

exit $?
