# Supplementary material for: HINGE: long-read assembly achieves optimal repeat resolution
Source: Genome Res. 2017 May;27(5):747–56. doi: 10.1101/gr.216465.116 (PMC5411769; doi:10.1101/gr.216465.116)
Supplement: Supplemental Material [file supp_gr.216465.116_Supplemental_Source_Code.zip › HINGE-master/utils/compile.sh]

#!/bin/bash

pwd=/io

cd $pwd
rm -rf build
mkdir build
cd $pwd/build


cmake .. -DCMAKE_C_COMPILER=gcc-4.8 -DCMAKE_CXX_COMPILER=g++-4.8
make

exit $?
