# Supplementary material for: HINGE: long-read assembly achieves optimal repeat resolution
Source: Genome Res. 2017 May;27(5):747–56. doi: 10.1101/gr.216465.116 (PMC5411769; doi:10.1101/gr.216465.116)
Supplement: Supplemental Material [file supp_gr.216465.116_Supplemental_Source_Code.zip › HINGE-master/utils/nominal.ini]

[filter]
length_threshold = 1000;
quality_threshold = 0.23;
n_iter = 3; // filter iteration
aln_threshold = 1000;
min_cov = 5;
cut_off = 300;
theta = 300;
use_qv = true;

[running]
n_proc = 12;

[draft]
min_cov = 10;
trim = 200;
edge_safe = 100;
tspace = 900;
step = 50;


[consensus]
min_length = 4000;
trim_end = 200;
best_n = 1;
quality_threshold = 0.23;

[layout]
hinge_slack = 1000
min_connected_component_size = 8
