# Supplementary material for: HINGE: long-read assembly achieves optimal repeat resolution
Source: Genome Res. 2017 May;27(5):747–56. doi: 10.1101/gr.216465.116 (PMC5411769; doi:10.1101/gr.216465.116)
Supplement: Supplemental Material [file supp_gr.216465.116_Supplemental_Source_Code.zip › HINGE-master/utils/run.sh]

#!/bin/bash

echo "Setting stuff up"
cur_fol=$PWD
cd ~/AwesomeAssembler && source utils/setup.sh
cd $cur_fol


echo "Running filter"
Reads_filter --las $1.las --db $1 --config ~/AwesomeAssembler/utils/nominal.ini -x $1

echo "Running hinging"

hinging --las $1.las --db $1 --config ~/AwesomeAssembler/utils/nominal.ini -o $1.$USER -x $1

echo "Running Visualise"

python ~/AwesomeAssembler/scripts/Visualise_graph.py $1.edges.hinges hinge_list.txt

echo "Running Condense"

python ~/AwesomeAssembler/scripts/condense_graph.py $1.edges.hinges

echo "Putting ground truth and condensing"
if [ -e "$1.mapping.1.json" ]
	then
	python ~/AwesomeAssembler/scripts/condense_graph_with_aln_json.py $1.edges.hinges $1.mapping.1.json
fi
