# Supplementary material for: HINGE: long-read assembly achieves optimal repeat resolution
Source: Genome Res. 2017 May;27(5):747–56. doi: 10.1101/gr.216465.116 (PMC5411769; doi:10.1101/gr.216465.116)
Supplement: Supplemental Material [file supp_gr.216465.116_Supplemental_Source_Code.zip › HINGE-master/utils/setup.sh]

#DIR=`dirname ${0}`
PPWD=$PWD
#echo $PWD
#echo $DIR
export PATH="$PATH:$PPWD/thirdparty:$PPWD/thirdparty/DALIGNER:$PPWD/thirdparty/DAZZ_DB:$PPWD/thirdparty/DEXTRACTOR/:$PPWD/thirdparty/DASCRUBBER"
export PATH="$PATH:$PPWD/thirdparty/racon/bin:$PPWD/thirdparty/racon/tools/minimap"
export PATH="$PATH:$PPWD/inst/bin"
export MANPATH="$MANPATH:$PPWD/inst/share/man"
