# Supplementary material for: HINGE: long-read assembly achieves optimal repeat resolution
Source: Genome Res. 2017 May;27(5):747–56. doi: 10.1101/gr.216465.116 (PMC5411769; doi:10.1101/gr.216465.116)
Supplement: Supplemental Material [file supp_gr.216465.116_Supplemental_Source_Code.zip › HINGE-master/utils/update.sh]

#!/bin/bash

if [ "$2" == "scripts" ];
then rsync -rizP --delete --exclude '.*' --exclude '*.pyc' --exclude 'figures' scripts/ $1@shannon.stanford.edu:/home/$1/AwesomeAssembler/scripts
fi

if [ "$2" == "utils" ];
then rsync -rizP --delete --exclude '.*' --exclude '*.pyc' --exclude 'figures' utils/ $1@shannon.stanford.edu:/home/$1/AwesomeAssembler/utils
fi

if [ "$2" == "push" ];
then rsync -rizP --delete --exclude '.*' --exclude 'build' src/ $1@shannon.stanford.edu:/home/$1/AwesomeAssembler/src
fi

if [ "$2" == "pull" ];
then rsync -rizP --delete --exclude '.*' --exclude 'build' $1@shannon.stanford.edu:/home/$1/AwesomeAssembler/src/ src
fi

if [ "$2" == "update" ];
then ssh -t $1@shannon.stanford.edu "cd /home/$1/AwesomeAssembler && ./utils/build.sh"
fi

if [ "$2" == "all" ];
then rsync -rizP --delete --exclude '.*' --exclude 'data' --exclude '*.pyc' --exclude 'figures' --exclude 'build' . $1@shannon.stanford.edu:/home/$1/AwesomeAssembler
fi
